# Supplementary material for: Vegetarian diet duration’s influence on women’s gut environment
Source: Genes Nutr. 2021 Oct 2;16:16. doi: 10.1186/s12263-021-00697-1 (PMC8487541; doi:10.1186/s12263-021-00697-1)
Supplement: Supplementary file 2 — Additional file 2. Table S1. 70 endogenous compounds identified from fecal sample. [file 12263_2021_697_MOESM2_ESM.xlsx]

## Sheet: Sheet1
ID	Name	Formula	Molecular Weight	RT [min]	mzCloud Best Match	P-value:.(A)./.(B)	Adj. P-value: (A) / (B)	Ratio:.(A)./.(B)	HMDB	KEGG
hilic-111	phenylacetylglycine	C10 H11 N O3	193.074	6.148	74.7	9.57762e-05	0.000608084	2.11	HMDB00821	C05598
hilic-428	6-hydroxypseudooxynicotine	C10 H14 N2 O2	194.105	1.774	73.4	0.00325996	0.00948388	2.243	HMDB0240264	C01297
hilic-435	5-methyl-2'-deoxycytidine	C10 H15 N3 O4	241.106	2.505	89.5	0.00430631	0.011763	1.728	HMDB02224	C03592
hilic-309	gamma-glutamylglutamine	C10 H17 N3 O6	275.111	8.022	95.2	0.00266733	0.00799526	0.454	HMDB11738	C05283
hilic-86	propionylcarnitine (C3)	C10 H19 N O4	217.131	6.204	93.2	0.0430932	0.0737718	1.991	HMDB0000824	#N/A
hilic-152	N-acetylmuramate	C11 H19 N O8	293.11	2.91	75.2	0.0053864	0.0141118	1.684	HMDB60493	C02713
hilic-409	alpha-glutamyllysine	C11 H21 N3 O5	275.147	2.724	70.4	0.00193917	0.00627254	2.377	HMDB0029154	#N/A
hilic-246	Indoleacrylic acid	C11 H9 N O2	187.063	6.168	71.3	0.0182573	0.037253	1.964	HMDB00734	#N/A
hilic-205	Melatonin	C13 H16 N2 O2	232.121	1.526	77.9	0.0356716	0.0635396	5.769	HMDB01389	C01598
hilic-16	UNII:6S7S02945H	C13 H25 N O	211.195	1.64	81.8	0.00176381	0.00584893	1.851	HMDB0001035	#N/A
hilic-253	hypaphorine	C14 H18 N2 O2	246.136	1.698	80	0.000189522	0.00102359	2.682	HMDB61115	C09213
hilic-236	isoleucyltyrosine	C15 H22 N2 O4	294.157	1.732	94.2	0.037178	0.0657338	2.441	HMDB28919	#N/A
hilic-265	hexadecanedioate	C16 H28 O4	284.198	1.601	87.8	4.35847e-06	6.5635e-05	3.346	HMDB00672	C19615
hilic-454	3-oxopalmitic acid	C16 H30 O3	270.221	1.623	84.8	0.000232353	0.00117715	1.801	HMDB0000398	#N/A
hilic-117	Palmitamide	C16 H33 N O	255.256	1.613	76.8	0.00046713	0.00202111	2.792	HMDB12273	#N/A
hilic-263	Hexadecasphinganine	C16 H35 N O2	273.266	1.66	83.4	7.51067e-06	9.42212e-05	1.905	#N/A	C13915
hilic-348	Dehydrofalcarinone	C17 H20 O	240.15	1.658	84.2	0.0427234	0.0733506	7.387	HMDB33693	C08445
hilic-366	Capsi-amide	C17 H35 N O	269.272	1.501	72.7	7.10519e-06	9.05687e-05	1.915	HMDB40940	C17515
hilic-519	13-KODE	C18 H30 O3	294.219	1.523	72.7	6.7786e-06	8.73482e-05	5.1	HMDB04668	C14765
hilic-518	13S-hydroxyoctadecadienoic acid	C18 H32 O3	296.235	1.547	85.3	1.25532e-06	2.86189e-05	2.311	HMDB04667	C14762
hilic-26	trans-2-Dodecenoylcarnitine	C19 H35 N O4	341.256	1.666	77.7	0.000640812	0.00260165	1.794	HMDB13326	#N/A
hilic-525	1-(Aminomethyl)urea	C2 H7 N3 O	89.0592	6.197	84.4	0.00362984	0.0102824	1.739	HMDB0029198	#N/A
hilic-217	linoleoyl ethanolamide	C20 H37 N O2	323.282	1.394	83.4	0.00241675	0.00743205	6.771	HMDB13624	#N/A
hilic-297	Ginkgoic acid	C22 H34 O3	346.251	1.594	71.9	3.03006e-05	0.000268386	2.38	HMDB33897	C10794
hilic-320	FADH2	C27 H35 N9 O15 P2	787.175	5.025		2.22259e-05	0.000212935	2.042	HMDB01197	C01352
hilic-324	Ergosterol peroxide	C28 H44 O3	428.329	1.533	78.4	0.00125245	0.00441241	1.741	HMDB37941	#N/A
hilic-52	serine	C3 H7 N O3	105.043	8.908	70.9	0.00116266	0.00420224	2.393	HMDB00187	C00065
hilic-271	guanidinoacetate	C3 H7 N3 O2	117.054	6.892	73.8	0.00757259	0.0183398	1.536	HMDB00128	C00581
hilic-207	Maslinic acid	C30 H48 O4	472.355	1.623	71	0.000789362	0.00309352	1.582	HMDB02392	C16939
hilic-526	Diacylglycerol	C37 H66 O5	590.491	1.498	87.7	0.000224707	0.00115166	2.509	#N/A	C00165
hilic-12	uracil	C4 H4 N2 O2	112.027	2.409	97.7	1.46178e-05	0.000150038	1.995	HMDB00300	C00106
hilic-397	asparagine	C4 H8 N2 O3	132.053	9.236	98	0.000289399	0.0014032	2.297	HMDB00168	C16438
hilic-72	ribulose	C5 H10 O5	150.054	2.695	85.9	0.00368148	0.0104	2.294	HMDB03371	C05052
hilic-442	5-aminovalerate	C5 H11 N O2	117.079	6.808	97.1	0.000329487	0.0015439	3.72	HMDB03355	C00431
hilic-122	ornithine	C5 H12 N2 O2	132.091	6.912	96.3	0.000138729	0.000798016	1.757	HMDB03374	C01602
hilic-468	3219	C5 H13 N	87.1052	1.749	75.8	0.000334781	0.0015564	1.866	HMDB0031659	#N/A
hilic-529	1-(4-Aminobutyl)urea	C5 H13 N3 O	131.106	6.874	77	2.38855e-06	4.48162e-05	0.151	HMDB33458	C00436
hilic-11	Ureidosuccinic acid	C5 H8 N2 O5	176.043	4.218	77.3	0.0048859	0.0130603	1.873	HMDB00828	C00438
hilic-93	proline	C5 H9 N O2	115.063	6.867	97.3	1.42124e-09	3.36975e-07	0.026	HMDB00162	C16435
hilic-151	N-acetylserine	C5 H9 N O4	147.053	8.181	96.8	0.00905928	0.0212248	6.652	HMDB02931	#N/A
hilic-480	2-oxoarginine*	C6 H11 N3 O3	173.08	6.472	86.2	0.00505344	0.0133575	1.916	HMDB0004225	C03771
hilic-296	glucosamine	C6 H13 N O5	179.079	3.063	83.1	0.000624677	0.00254924	2.3	HMDB01514	D04334
hilic-209	lysine	C6 H14 N2 O2	146.105	11.494	80	0.00192006	0.00622773	0.213	HMDB00182	C16440
hilic-84	pterin	C6 H5 N5 O	163.049	3.95	92.3	0.00689493	0.0170113	2.152	HMDB00802	C00715
hilic-120	Oxaceprol	C7 H11 N O4	173.069	8.865	73.3	0.00115308	0.00417396	4.503	HMDB00725	D07215
hilic-155	N-acetylglutamate	C7 H11 N O5	189.063	2.505	79.9	0.00563364	0.0145982	2.034	HMDB01138	C00624
hilic-278	glycylproline	C7 H12 N2 O3	172.084	2.449	78	0.00223974	0.00706172	1.806	HMDB00721	#N/A
hilic-154	N-acetylglutamine	C7 H12 N2 O4	188.079	3.353	83	0.0105449	0.0239024	1.67	HMDB06029	#N/A
hilic-39	stachydrine	C7 H13 N O2	143.094	6.901	99.3	0.00980989	0.0226698	2.452	HMDB04827	C10172
hilic-365	carboxyethyl-GABA	C7 H13 N O4	175.084	4.733	93.1	0.0141914	0.0303407	3.032	HMDB02201	#N/A
hilic-362	carnitine	C7 H15 N O3	161.105	1.794	79.2	0.0280878	0.052127	4.068	HMDB00062	C00487
hilic-20	trigonelline (N'-methylnicotinate)	C7 H7 N O2	137.047	6.75	73.4	0.000250004	0.00125055	3.594	HMDB0003152	#N/A
hilic-78	pyridoxamine	C8 H12 N2 O2	168.09	8.662	77	0.0402642	0.0699388	2.23	HMDB01431	C00534
hilic-156	N-acetylgalactosamine	C8 H15 N O6	221.089	3.376	86.7	0.00149392	0.00509652	1.879	HMDB00212	C01074
hilic-168	N2-acetyllysine	C8 H16 N2 O3	188.116	6.883	78.4	0.0131192	0.0284286	2.008	HMDB00446	C12989
hilic-422	Acetanilide	C8 H9 N O	135.068	1.815	79.2	2.01172e-05	0.000196287	2.021	HMDB01250	C07565
hilic-80	pyridoxal	C8 H9 N O3	167.058	6.151	82.9	0.00674468	0.0167707	2.666	HMDB01545	C00250
hilic-418	Epinephrine	C9 H13 N O3	183.089	1.722	77.5	1.58015e-06	3.31066e-05	2.331	HMDB00068	D00095
hilic-852	(2R,3S)-3-Hydroxy-8-methyl-8-azabicyclo[3.2.1]octane-2-carboxylic acid	C9 H15 N O3	185.105	1.736	79	5.5333e-10	2.02616e-07	2.28	HMDB06548	C10858
hilic-421	acetylcarnitine	C9 H17 N O4	203.116	1.727	91.7	0.00329842	0.00957227	2.154	HMDB00201	C02571
hilic-262	hippurate	C9 H9 N O3	179.058	1.693	62.2	3.68398e-07	1.19654e-05	2.604	HMDB00714	C01586
RP-402	11-Deoxy prostaglandin F1β	C20 H36 O4	322.251	9.806	70.7	0.0371314	0.239755	0.495	HMDB0002886	#N/A
RP-293	Acetylcholine	C7 H15 N O2	145.11	0.852	84.4	0.00508054	0.0705379	0.441	HMDB00895	C01996
RP-265	cadaverine	C5 H14 N2	102.115	7.758	91.1	0.00631162	0.0835333	0.502	ECMDB02322	C01672
RP-236	demethylphylloquinone	C30 H44 O2	436.333	9.688	83	0.00056049	0.014186	3.164	HMDB04649	C13309
RP-227	Diosgenin	C27 H42 O3	396.302	8.621	78	0.00815658	0.100802	0.465	#N/A	C08898
RP-107	N1,N12-diacetylspermine	C14 H30 N4 O2	286.236	1.686	74.8	0.00738871	0.0936628	0.506	HMDB41876	C03413
RP-105	N6,N6,N6-trimethyllysine	C9 H20 N2 O2	188.152	0.809	87.4	0.0128061	0.132202	0.532	HMDB0001325	#N/A
RP-84	Oleamide	C18 H35 N O	281.272	8.173	73.9	0.0044826	0.0657702	0.284	HMDB02117	C19670
RP-28	Stercobilin	C33 H46 N4 O6	594.339	3.049	85.9	0.000957278	0.0205012	52.646	HMDB04159	C05793
