# Supplementary material for: Vegetarian diet duration’s influence on women’s gut environment
Source: Genes Nutr. 2021 Oct 2;16:16. doi: 10.1186/s12263-021-00697-1 (PMC8487541; doi:10.1186/s12263-021-00697-1)
Supplement: Supplementary file 3 — Additional file 3. Table S2. WGCNA MICROBIOTA MODULE. [file 12263_2021_697_MOESM3_ESM.csv]

	MM.midnightblue	MM.black	MM.blue	MM.grey60	MM.green	MM.yellow	MM.brown	MM.tan	MM.lightcyan	MM.magenta	MM.purple	MM.red	MM.pink	MM.salmon	MM.turquoise	MM.cyan	MM.greenyellow	MM.grey
k__Bacteria|p__Verrucomicrobia	0.99 (3.9e-68)	0.23 (0.055)	0.23 (0.057)	-0.038 (0.76)	-0.0029 (0.98)	0.053 (0.67)	0.083 (0.5)	-0.089 (0.47)	-0.1 (0.41)	0.16 (0.2)	0.013 (0.91)	-0.021 (0.86)	-0.11 (0.36)	-0.22 (0.075)	0.12 (0.33)	-0.16 (0.19)	0.15 (0.21)	0.1 (0.42)
k__Bacteria|p__Fusobacteria	-0.085 (0.48)	-0.15 (0.21)	-0.059 (0.63)	-0.11 (0.35)	-0.26 (0.031)	-0.24 (0.048)	-0.12 (0.31)	0.16 (0.19)	-0.26 (0.029)	-0.062 (0.61)	-0.35 (0.0032)	-0.24 (0.044)	0.94 (4.3e-34)	0.19 (0.12)	-0.2 (0.1)	0.24 (0.046)	0.11 (0.39)	-0.16 (0.19)
k__Bacteria|p__Saccharibacteria	0.3 (0.011)	0.25 (0.037)	0.35 (0.0032)	-0.16 (0.19)	-0.079 (0.52)	-0.26 (0.032)	0.041 (0.74)	0.18 (0.14)	0.045 (0.72)	0.17 (0.15)	0.074 (0.55)	0.019 (0.88)	-0.16 (0.19)	-0.064 (0.6)	0.044 (0.72)	0.0046 (0.97)	0.42 (0.00035)	0.49 (2.1e-05)
k__Bacteria|p__Synergistetes	0.046 (0.71)	-0.13 (0.3)	-0.1 (0.4)	0.21 (0.081)	0.61 (2.6e-08)	0.94 (1.6e-33)	0.26 (0.033)	0.022 (0.86)	-0.047 (0.7)	-0.017 (0.89)	0.13 (0.28)	0.17 (0.16)	-0.21 (0.088)	-0.042 (0.73)	0.027 (0.82)	0.02 (0.87)	-0.17 (0.17)	0.027 (0.83)
k__Bacteria|p__Cyanobacteria	-0.086 (0.48)	-0.066 (0.59)	0.066 (0.59)	-0.065 (0.59)	-0.11 (0.39)	-0.22 (0.065)	-0.034 (0.78)	0.041 (0.74)	-0.049 (0.69)	-0.16 (0.18)	-0.24 (0.046)	-0.42 (3e-04)	0.028 (0.82)	0.047 (0.7)	0.083 (0.5)	0.018 (0.88)	0.06 (0.62)	0.063 (0.61)
k__Bacteria|p__Proteobacteria	0.044 (0.72)	0.013 (0.92)	0.051 (0.68)	0.22 (0.068)	0.12 (0.33)	0.22 (0.07)	0.11 (0.39)	-0.014 (0.91)	0.015 (0.9)	0.13 (0.28)	0.3 (0.012)	0.84 (2.2e-19)	-0.2 (0.094)	-0.017 (0.89)	0.12 (0.35)	0.027 (0.83)	-0.12 (0.31)	0.12 (0.33)
k__Bacteria|p__Firmicutes	0.13 (0.28)	-0.022 (0.86)	-0.054 (0.66)	0.17 (0.15)	-0.011 (0.93)	0.053 (0.66)	0.18 (0.14)	-0.014 (0.91)	-0.003 (0.98)	0.078 (0.52)	-0.027 (0.83)	0.021 (0.87)	-0.12 (0.32)	-0.12 (0.32)	0.85 (1.9e-20)	0.27 (0.024)	-0.013 (0.92)	0.034 (0.78)
k__Bacteria|p__Tenericutes	-0.062 (0.61)	-0.055 (0.66)	-0.23 (0.053)	0.94 (1.4e-33)	0.28 (0.018)	0.25 (0.04)	0.027 (0.83)	-0.093 (0.45)	-0.25 (0.039)	0.026 (0.83)	0.24 (0.052)	0.19 (0.11)	-0.0072 (0.95)	-0.22 (0.073)	0.03 (0.81)	0.027 (0.82)	-0.15 (0.22)	-0.069 (0.57)
k__Bacteria|p__Bacteroidetes	-0.15 (0.21)	0.095 (0.44)	0.19 (0.11)	-0.24 (0.046)	0.1 (0.41)	-0.033 (0.79)	-0.24 (0.048)	0.038 (0.75)	0.12 (0.34)	-0.081 (0.51)	0.038 (0.75)	-0.089 (0.47)	0.056 (0.64)	0.16 (0.18)	-0.85 (1.5e-20)	-0.19 (0.12)	0.072 (0.56)	0.008 (0.95)
k__Bacteria|p__Lentisphaerae	-0.019 (0.88)	-0.065 (0.59)	0.14 (0.26)	0.23 (0.054)	0.95 (9.5e-37)	0.59 (9e-08)	0.17 (0.16)	0.06 (0.63)	-0.16 (0.19)	0.011 (0.93)	0.21 (0.082)	0.12 (0.32)	-0.26 (0.034)	-0.044 (0.72)	-0.11 (0.37)	-0.17 (0.17)	-0.23 (0.062)	0.23 (0.061)
k__Bacteria|p__Actinobacteria	0.057 (0.64)	-0.029 (0.82)	0.024 (0.85)	0.073 (0.55)	0.17 (0.16)	0.25 (0.04)	0.96 (2.7e-37)	0.6 (5e-08)	-0.056 (0.65)	0.15 (0.21)	0.23 (0.059)	0.19 (0.12)	-0.071 (0.56)	-0.034 (0.78)	0.23 (0.052)	0.068 (0.58)	-0.13 (0.3)	0.36 (0.0023)
k__Bacteria|p__Actinobacteria|c__Actinobacteria	0.034 (0.78)	-0.079 (0.52)	-0.015 (0.9)	0.093 (0.45)	0.23 (0.055)	0.31 (0.011)	0.97 (2.5e-43)	0.45 (0.00012)	-0.056 (0.65)	0.14 (0.25)	0.27 (0.025)	0.23 (0.059)	-0.085 (0.49)	-0.069 (0.57)	0.26 (0.031)	0.15 (0.22)	-0.13 (0.3)	0.3 (0.011)
k__Bacteria|p__Synergistetes|c__Synergistia	0.045 (0.71)	-0.13 (0.31)	-0.1 (0.41)	0.21 (0.081)	0.61 (2.2e-08)	0.94 (1.9e-33)	0.26 (0.033)	0.021 (0.86)	-0.049 (0.69)	-0.017 (0.89)	0.13 (0.28)	0.17 (0.15)	-0.21 (0.084)	-0.042 (0.73)	0.029 (0.82)	0.021 (0.86)	-0.17 (0.17)	0.028 (0.82)
k__Bacteria|p__Firmicutes|c__Erysipelotrichia	0.22 (0.074)	0.17 (0.17)	0.039 (0.75)	-0.13 (0.28)	0.0073 (0.95)	-0.068 (0.58)	0.08 (0.51)	0.14 (0.25)	0.14 (0.24)	0.94 (3.8e-34)	0.34 (0.0048)	0.14 (0.24)	-0.064 (0.6)	-0.16 (0.19)	0.1 (0.41)	-0.23 (0.057)	0.021 (0.86)	0.32 (0.0083)
k__Bacteria|p__Fusobacteria|c__Fusobacteriia	-0.085 (0.48)	-0.15 (0.21)	-0.059 (0.63)	-0.11 (0.35)	-0.26 (0.031)	-0.24 (0.048)	-0.12 (0.31)	0.16 (0.19)	-0.26 (0.029)	-0.062 (0.61)	-0.35 (0.0032)	-0.24 (0.044)	0.94 (4.3e-34)	0.19 (0.12)	-0.2 (0.1)	0.24 (0.046)	0.11 (0.39)	-0.16 (0.19)
k__Bacteria|p__Proteobacteria|c__Gammaproteobacteria	0.033 (0.79)	0.3 (0.012)	0.095 (0.44)	0.27 (0.024)	0.051 (0.68)	-0.0083 (0.95)	-0.032 (0.8)	-0.089 (0.47)	0.24 (0.047)	0.29 (0.016)	0.4 (0.00058)	0.67 (2.8e-10)	-0.2 (0.1)	-0.26 (0.03)	-0.011 (0.93)	-0.095 (0.44)	-0.13 (0.27)	0.06 (0.62)
k__Bacteria|p__Bacteroidetes|c__Bacteroidia	-0.15 (0.21)	0.095 (0.44)	0.19 (0.11)	-0.24 (0.046)	0.1 (0.41)	-0.033 (0.79)	-0.24 (0.048)	0.038 (0.75)	0.12 (0.34)	-0.081 (0.51)	0.038 (0.75)	-0.089 (0.47)	0.056 (0.64)	0.16 (0.18)	-0.85 (1.5e-20)	-0.19 (0.12)	0.072 (0.56)	0.008 (0.95)
k__Bacteria|p__Proteobacteria|c__Epsilonproteobacteria	0.11 (0.38)	0.64 (3.9e-09)	0.78 (3.5e-15)	-0.11 (0.35)	0.047 (0.7)	-0.2 (0.1)	-0.051 (0.67)	0.18 (0.15)	-0.13 (0.29)	0.12 (0.31)	-0.17 (0.16)	0.097 (0.43)	0.027 (0.82)	0.0012 (0.99)	-0.053 (0.66)	-0.11 (0.39)	0.22 (0.073)	0.22 (0.07)
k__Bacteria|p__Firmicutes|c__Bacilli	0.079 (0.52)	0.017 (0.89)	-0.037 (0.76)	0.11 (0.36)	0.22 (0.072)	0.18 (0.14)	0.25 (0.039)	-0.042 (0.73)	0.14 (0.27)	0.42 (0.00036)	0.92 (3e-29)	0.48 (2.7e-05)	-0.3 (0.012)	-0.32 (0.0073)	0.0013 (0.99)	-0.074 (0.55)	-0.18 (0.13)	0.32 (0.0065)
k__Bacteria|p__Cyanobacteria|c__Chloroplast	-0.039 (0.75)	0.17 (0.17)	0.44 (0.00017)	-0.059 (0.63)	0.085 (0.49)	-0.042 (0.73)	0.0088 (0.94)	0.31 (0.0099)	-0.059 (0.63)	-0.1 (0.4)	-0.11 (0.36)	-0.19 (0.12)	-0.032 (0.8)	0.061 (0.62)	-0.12 (0.32)	-0.12 (0.33)	0.26 (0.029)	0.3 (0.011)
k__Bacteria|p__Firmicutes|c__Negativicutes	-0.11 (0.36)	0.092 (0.45)	0.1 (0.39)	0.042 (0.73)	0.27 (0.027)	0.19 (0.12)	0.028 (0.82)	0.097 (0.43)	0.11 (0.35)	-0.04 (0.74)	0.23 (0.061)	-0.01 (0.93)	-0.077 (0.53)	0.12 (0.33)	-0.68 (1.2e-10)	-0.13 (0.28)	-0.17 (0.17)	0.13 (0.3)
k__Bacteria|p__Actinobacteria|c__Coriobacteriia	-0.071 (0.56)	0.07 (0.57)	0.16 (0.2)	-0.09 (0.46)	0.013 (0.92)	-0.029 (0.81)	0.49 (2.1e-05)	0.97 (1.3e-44)	0.015 (0.9)	0.13 (0.28)	0.038 (0.75)	-0.0026 (0.98)	0.074 (0.55)	0.023 (0.85)	-0.008 (0.95)	-0.11 (0.39)	0.028 (0.82)	0.33 (0.0053)
k__Bacteria|p__Lentisphaerae|c__Lentisphaeria	-0.019 (0.88)	-0.065 (0.59)	0.14 (0.26)	0.23 (0.054)	0.95 (9.5e-37)	0.59 (9e-08)	0.17 (0.16)	0.06 (0.63)	-0.16 (0.19)	0.011 (0.93)	0.21 (0.082)	0.12 (0.32)	-0.26 (0.034)	-0.044 (0.72)	-0.11 (0.37)	-0.17 (0.17)	-0.23 (0.062)	0.23 (0.061)
k__Bacteria|p__Proteobacteria|c__Betaproteobacteria	0.016 (0.9)	-0.089 (0.47)	0.13 (0.29)	-0.011 (0.93)	0.23 (0.061)	0.38 (0.0014)	0.29 (0.015)	0.072 (0.56)	0.026 (0.83)	0.09 (0.46)	0.31 (0.0089)	0.77 (1.4e-14)	-0.15 (0.23)	-0.046 (0.71)	-0.02 (0.87)	0.17 (0.16)	-0.073 (0.55)	0.22 (0.07)
k__Bacteria|p__Proteobacteria|c__Deltaproteobacteria	-0.23 (0.063)	-0.21 (0.076)	-0.0083 (0.95)	-0.19 (0.11)	-0.096 (0.43)	-0.067 (0.58)	-0.05 (0.68)	0.13 (0.28)	-0.22 (0.064)	-0.099 (0.42)	-0.31 (0.0094)	-0.099 (0.42)	0.22 (0.066)	0.96 (3.9e-38)	-0.093 (0.45)	0.06 (0.63)	-0.021 (0.87)	-0.091 (0.46)
k__Bacteria|p__Firmicutes|c__Clostridia	0.11 (0.36)	-0.094 (0.44)	-0.068 (0.58)	0.055 (0.65)	-0.13 (0.3)	-0.05 (0.68)	0.15 (0.2)	-0.0049 (0.97)	0.0054 (0.96)	0.035 (0.77)	-0.12 (0.34)	-0.038 (0.76)	-0.13 (0.29)	-0.12 (0.34)	0.97 (9.7e-42)	0.21 (0.088)	0.042 (0.73)	-0.042 (0.73)
k__Bacteria|p__Verrucomicrobia|c__Verrucomicrobiae	1 (2.1e-69)	0.23 (0.057)	0.23 (0.058)	-0.038 (0.75)	-0.0059 (0.96)	0.052 (0.67)	0.081 (0.51)	-0.092 (0.45)	-0.1 (0.39)	0.16 (0.2)	0.01 (0.93)	-0.022 (0.85)	-0.11 (0.36)	-0.21 (0.078)	0.12 (0.32)	-0.16 (0.2)	0.15 (0.23)	0.098 (0.42)
k__Bacteria|p__Tenericutes|c__Mollicutes	-0.062 (0.61)	-0.055 (0.66)	-0.23 (0.053)	0.94 (1.4e-33)	0.28 (0.018)	0.25 (0.04)	0.027 (0.83)	-0.093 (0.45)	-0.25 (0.039)	0.026 (0.83)	0.24 (0.052)	0.19 (0.11)	-0.0072 (0.95)	-0.22 (0.073)	0.03 (0.81)	0.027 (0.82)	-0.15 (0.22)	-0.069 (0.57)
k__Bacteria|p__Proteobacteria|c__Alphaproteobacteria	0.044 (0.72)	-0.25 (0.041)	0.037 (0.76)	-0.13 (0.3)	-0.085 (0.49)	-0.022 (0.86)	-0.34 (0.0045)	-0.28 (0.021)	-0.24 (0.044)	-0.4 (0.00057)	-0.34 (0.0042)	-0.22 (0.072)	0.081 (0.51)	0.26 (0.033)	-0.046 (0.71)	0.069 (0.57)	0.093 (0.45)	-0.21 (0.081)
k__Bacteria|p__Bacteroidetes|c__Flavobacteriia	0.22 (0.064)	0.23 (0.062)	0.26 (0.034)	-0.09 (0.46)	-0.1 (0.4)	-0.22 (0.07)	-0.15 (0.21)	0.036 (0.77)	-0.17 (0.15)	-0.016 (0.89)	-0.053 (0.67)	-0.067 (0.59)	-0.029 (0.81)	-0.0088 (0.94)	0.062 (0.61)	0.21 (0.077)	0.91 (1.5e-27)	0.083 (0.5)
k__Bacteria|p__Proteobacteria|c__Deltaproteobacteria|o__Desulfovibrionales	-0.23 (0.063)	-0.21 (0.076)	-0.0083 (0.95)	-0.19 (0.11)	-0.096 (0.43)	-0.067 (0.58)	-0.05 (0.68)	0.13 (0.28)	-0.22 (0.064)	-0.099 (0.42)	-0.31 (0.0094)	-0.099 (0.42)	0.22 (0.066)	0.96 (3.9e-38)	-0.093 (0.45)	0.06 (0.63)	-0.021 (0.87)	-0.091 (0.46)
k__Bacteria|p__Verrucomicrobia|c__Verrucomicrobiae|o__Verrucomicrobiales	0.99 (9.3e-69)	0.23 (0.053)	0.23 (0.054)	-0.041 (0.74)	-0.0046 (0.97)	0.05 (0.68)	0.082 (0.51)	-0.092 (0.45)	-0.1 (0.41)	0.16 (0.19)	0.014 (0.91)	-0.02 (0.87)	-0.12 (0.34)	-0.22 (0.073)	0.12 (0.33)	-0.16 (0.19)	0.15 (0.22)	0.1 (0.4)
k__Bacteria|p__Actinobacteria|c__Actinobacteria|o__Corynebacteriales	0.28 (0.02)	0.59 (1e-07)	0.87 (2e-22)	-0.063 (0.61)	0.21 (0.085)	-0.034 (0.78)	0.0097 (0.94)	0.068 (0.58)	0.021 (0.87)	0.045 (0.71)	0.056 (0.65)	0.11 (0.38)	-0.29 (0.016)	-0.099 (0.42)	0.0091 (0.94)	-0.26 (0.033)	0.16 (0.2)	0.32 (0.0074)
k__Bacteria|p__Fusobacteria|c__Fusobacteriia|o__Fusobacteriales	-0.085 (0.48)	-0.15 (0.21)	-0.059 (0.63)	-0.11 (0.35)	-0.26 (0.031)	-0.24 (0.048)	-0.12 (0.31)	0.16 (0.19)	-0.26 (0.029)	-0.062 (0.61)	-0.35 (0.0032)	-0.24 (0.044)	0.94 (4.3e-34)	0.19 (0.12)	-0.2 (0.1)	0.24 (0.046)	0.11 (0.39)	-0.16 (0.19)
k__Bacteria|p__Proteobacteria|c__Betaproteobacteria|o__Burkholderiales	0.021 (0.86)	-0.092 (0.45)	0.13 (0.27)	-0.017 (0.89)	0.22 (0.069)	0.37 (0.0017)	0.3 (0.013)	0.078 (0.52)	0.019 (0.88)	0.087 (0.48)	0.31 (0.0092)	0.76 (2.4e-14)	-0.14 (0.24)	-0.046 (0.71)	-0.019 (0.88)	0.17 (0.16)	-0.07 (0.57)	0.22 (0.075)
k__Bacteria|p__Firmicutes|c__Bacilli|o__Lactobacillales	0.072 (0.56)	0.015 (0.9)	-0.041 (0.74)	0.12 (0.34)	0.21 (0.08)	0.17 (0.16)	0.24 (0.05)	-0.048 (0.7)	0.13 (0.28)	0.39 (0.00082)	0.92 (8e-30)	0.48 (2.6e-05)	-0.3 (0.011)	-0.32 (0.0073)	-0.013 (0.92)	-0.075 (0.54)	-0.18 (0.13)	0.32 (0.0082)
k__Bacteria|p__Tenericutes|c__Mollicutes|o__Mollicutes_RF9	0.096 (0.43)	0.19 (0.11)	0.26 (0.029)	0.48 (2.8e-05)	0.19 (0.12)	0.3 (0.012)	0.065 (0.59)	-0.057 (0.64)	-0.079 (0.52)	-0.15 (0.21)	0.12 (0.34)	0.0047 (0.97)	-0.087 (0.48)	-0.09 (0.46)	0.0011 (0.99)	0.042 (0.73)	0.00033 (1)	0.054 (0.66)
k__Bacteria|p__Actinobacteria|c__Actinobacteria|o__Bifidobacteriales	0.034 (0.78)	-0.11 (0.37)	-0.029 (0.81)	0.11 (0.38)	0.24 (0.043)	0.32 (0.0076)	0.98 (2.6e-49)	0.47 (4.7e-05)	-0.063 (0.61)	0.1 (0.41)	0.29 (0.017)	0.21 (0.084)	-0.12 (0.34)	-0.099 (0.42)	0.23 (0.058)	0.14 (0.26)	-0.14 (0.25)	0.29 (0.016)
k__Bacteria|p__Firmicutes|c__Erysipelotrichia|o__Erysipelotrichales	0.22 (0.074)	0.17 (0.17)	0.039 (0.75)	-0.13 (0.28)	0.0073 (0.95)	-0.068 (0.58)	0.08 (0.51)	0.14 (0.25)	0.14 (0.24)	0.94 (3.8e-34)	0.34 (0.0048)	0.14 (0.24)	-0.064 (0.6)	-0.16 (0.19)	0.1 (0.41)	-0.23 (0.057)	0.021 (0.86)	0.32 (0.0083)
k__Bacteria|p__Lentisphaerae|c__Lentisphaeria|o__Victivallales	-0.019 (0.88)	-0.065 (0.59)	0.14 (0.26)	0.23 (0.054)	0.95 (9.5e-37)	0.59 (9e-08)	0.17 (0.16)	0.06 (0.63)	-0.16 (0.19)	0.011 (0.93)	0.21 (0.082)	0.12 (0.32)	-0.26 (0.034)	-0.044 (0.72)	-0.11 (0.37)	-0.17 (0.17)	-0.23 (0.062)	0.23 (0.061)
k__Bacteria|p__Actinobacteria|c__Actinobacteria|o__Micrococcales	0.15 (0.22)	0.37 (0.0017)	0.28 (0.021)	-0.11 (0.38)	-0.12 (0.31)	-0.071 (0.56)	0.012 (0.92)	0.073 (0.55)	0.079 (0.52)	0.12 (0.33)	-0.13 (0.28)	-0.14 (0.26)	0.0031 (0.98)	-0.069 (0.57)	-0.1 (0.4)	-0.062 (0.61)	0.59 (7.1e-08)	0.24 (0.044)
k__Bacteria|p__Firmicutes|c__Bacilli|o__Bacillales	0.24 (0.045)	0.47 (4.9e-05)	0.55 (1.3e-06)	-0.11 (0.35)	-0.064 (0.6)	-0.17 (0.17)	-0.14 (0.25)	-0.12 (0.35)	0.2 (0.1)	-0.022 (0.86)	-0.034 (0.78)	0.02 (0.87)	-0.3 (0.011)	-0.25 (0.04)	-0.0044 (0.97)	-0.18 (0.13)	0.23 (0.055)	0.18 (0.14)
k__Bacteria|p__Proteobacteria|c__Gammaproteobacteria|o__Enterobacteriales	0.011 (0.93)	0.18 (0.15)	0.024 (0.85)	0.21 (0.08)	0.044 (0.72)	-0.036 (0.77)	0.01 (0.93)	-0.072 (0.56)	-0.016 (0.89)	0.24 (0.043)	0.22 (0.065)	0.65 (2.1e-09)	-0.013 (0.92)	-0.15 (0.22)	-0.028 (0.82)	-0.015 (0.9)	-0.19 (0.12)	0.012 (0.92)
k__Bacteria|p__Synergistetes|c__Synergistia|o__Synergistales	0.046 (0.71)	-0.13 (0.3)	-0.1 (0.4)	0.21 (0.08)	0.61 (2.4e-08)	0.94 (2.4e-33)	0.26 (0.034)	0.021 (0.86)	-0.051 (0.68)	-0.018 (0.88)	0.13 (0.28)	0.17 (0.16)	-0.21 (0.086)	-0.041 (0.74)	0.028 (0.82)	0.022 (0.86)	-0.17 (0.17)	0.026 (0.83)
k__Bacteria|p__Proteobacteria|c__Gammaproteobacteria|o__Pasteurellales	-0.079 (0.52)	0.2 (0.093)	0.0079 (0.95)	-0.21 (0.089)	-0.13 (0.27)	-0.026 (0.83)	-0.02 (0.87)	0.018 (0.88)	0.98 (2.6e-50)	0.14 (0.25)	0.17 (0.15)	0.056 (0.64)	-0.3 (0.013)	-0.21 (0.081)	-0.04 (0.74)	-0.089 (0.47)	-0.0071 (0.95)	0.091 (0.46)
k__Bacteria|p__Bacteroidetes|c__Flavobacteriia|o__Flavobacteriales	0.22 (0.064)	0.23 (0.062)	0.26 (0.034)	-0.09 (0.46)	-0.1 (0.4)	-0.22 (0.07)	-0.15 (0.21)	0.036 (0.77)	-0.17 (0.15)	-0.016 (0.89)	-0.053 (0.67)	-0.067 (0.59)	-0.029 (0.81)	-0.0088 (0.94)	0.062 (0.61)	0.21 (0.077)	0.91 (1.5e-27)	0.083 (0.5)
k__Bacteria|p__Actinobacteria|c__Actinobacteria|o__Actinomycetales	0.16 (0.19)	0.94 (2.9e-33)	0.56 (6.9e-07)	0.05 (0.68)	-0.03 (0.81)	-0.18 (0.14)	-0.11 (0.36)	0.072 (0.55)	0.11 (0.38)	0.12 (0.31)	-0.019 (0.88)	0.068 (0.58)	-0.15 (0.23)	-0.2 (0.092)	-0.066 (0.59)	-0.051 (0.68)	0.24 (0.049)	0.12 (0.33)
k__Bacteria|p__Bacteroidetes|c__Bacteroidia|o__Bacteroidales	-0.15 (0.21)	0.095 (0.44)	0.19 (0.11)	-0.24 (0.046)	0.1 (0.41)	-0.033 (0.79)	-0.24 (0.048)	0.038 (0.75)	0.12 (0.34)	-0.081 (0.51)	0.038 (0.75)	-0.089 (0.47)	0.056 (0.64)	0.16 (0.18)	-0.85 (1.5e-20)	-0.19 (0.12)	0.072 (0.56)	0.008 (0.95)
k__Bacteria|p__Proteobacteria|c__Betaproteobacteria|o__Neisseriales	0.093 (0.45)	0.03 (0.8)	0.24 (0.049)	-0.11 (0.39)	0.26 (0.034)	0.12 (0.32)	0.25 (0.036)	0.23 (0.053)	-0.027 (0.83)	0.21 (0.077)	0.25 (0.035)	0.13 (0.29)	-0.16 (0.18)	0.0041 (0.97)	-0.0095 (0.94)	-0.12 (0.33)	0.14 (0.26)	0.84 (1.5e-19)
k__Bacteria|p__Proteobacteria|c__Epsilonproteobacteria|o__Campylobacterales	0.11 (0.38)	0.64 (3.9e-09)	0.78 (3.5e-15)	-0.11 (0.35)	0.047 (0.7)	-0.2 (0.1)	-0.051 (0.67)	0.18 (0.15)	-0.13 (0.29)	0.12 (0.31)	-0.17 (0.16)	0.097 (0.43)	0.027 (0.82)	0.0012 (0.99)	-0.053 (0.66)	-0.11 (0.39)	0.22 (0.073)	0.22 (0.07)
k__Bacteria|p__Firmicutes|c__Negativicutes|o__Selenomonadales	-0.11 (0.36)	0.092 (0.45)	0.1 (0.39)	0.042 (0.73)	0.27 (0.027)	0.19 (0.12)	0.028 (0.82)	0.097 (0.43)	0.11 (0.35)	-0.04 (0.74)	0.23 (0.061)	-0.01 (0.93)	-0.077 (0.53)	0.12 (0.33)	-0.68 (1.2e-10)	-0.13 (0.28)	-0.17 (0.17)	0.13 (0.3)
k__Bacteria|p__Proteobacteria|c__Alphaproteobacteria|o__Rhodospirillales	0.046 (0.71)	-0.31 (0.0099)	-0.01 (0.93)	-0.1 (0.4)	-0.1 (0.41)	-0.019 (0.88)	-0.3 (0.013)	-0.25 (0.035)	-0.2 (0.091)	-0.43 (2e-04)	-0.33 (0.0053)	-0.24 (0.046)	0.1 (0.4)	0.22 (0.069)	-0.059 (0.63)	0.076 (0.53)	0.14 (0.26)	-0.22 (0.075)
k__Bacteria|p__Firmicutes|c__Clostridia|o__Clostridiales	0.11 (0.36)	-0.094 (0.44)	-0.068 (0.58)	0.055 (0.65)	-0.13 (0.3)	-0.05 (0.68)	0.15 (0.2)	-0.0049 (0.97)	0.0054 (0.96)	0.035 (0.77)	-0.12 (0.34)	-0.038 (0.76)	-0.13 (0.29)	-0.12 (0.34)	0.97 (9.7e-42)	0.21 (0.088)	0.042 (0.73)	-0.042 (0.73)
k__Bacteria|p__Actinobacteria|c__Coriobacteriia|o__Coriobacteriales	-0.071 (0.56)	0.07 (0.57)	0.16 (0.2)	-0.09 (0.46)	0.013 (0.92)	-0.029 (0.81)	0.49 (2.1e-05)	0.97 (1.3e-44)	0.015 (0.9)	0.13 (0.28)	0.038 (0.75)	-0.0026 (0.98)	0.074 (0.55)	0.023 (0.85)	-0.008 (0.95)	-0.11 (0.39)	0.028 (0.82)	0.33 (0.0053)
k__Bacteria|p__Firmicutes|c__Bacilli|o__Lactobacillales|f__Leuconostocaceae	0.22 (0.072)	0.33 (0.0052)	0.35 (0.0034)	-0.058 (0.64)	0.14 (0.27)	0.2 (0.095)	0.1 (0.41)	0.1 (0.39)	0.12 (0.33)	0.29 (0.015)	0.25 (0.035)	0.21 (0.078)	-0.27 (0.024)	0.05 (0.69)	0.013 (0.91)	-0.039 (0.75)	0.13 (0.27)	0.0028 (0.98)
k__Bacteria|p__Bacteroidetes|c__Bacteroidia|o__Bacteroidales|f__Rikenellaceae	-0.051 (0.68)	-0.14 (0.26)	-0.29 (0.017)	-0.11 (0.35)	-0.5 (1.5e-05)	-0.36 (0.0026)	-0.087 (0.48)	-0.1 (0.41)	-0.097 (0.43)	-0.38 (0.0015)	-0.25 (0.038)	-0.36 (0.0021)	0.35 (0.003)	0.17 (0.17)	0.13 (0.29)	0.35 (0.0032)	0.23 (0.056)	-0.25 (0.035)
k__Bacteria|p__Bacteroidetes|c__Bacteroidia|o__Bacteroidales|f__Porphyromonadaceae	-0.07 (0.57)	-0.17 (0.16)	-0.26 (0.032)	-0.15 (0.22)	-0.3 (0.011)	-0.058 (0.64)	-0.036 (0.77)	-0.046 (0.71)	-0.21 (0.089)	-0.28 (0.019)	-0.23 (0.057)	-0.13 (0.3)	0.37 (0.0017)	0.19 (0.11)	-0.074 (0.55)	0.5 (1.1e-05)	0.27 (0.026)	-0.33 (0.0055)
k__Bacteria|p__Synergistetes|c__Synergistia|o__Synergistales|f__Synergistaceae	0.045 (0.71)	-0.13 (0.31)	-0.1 (0.41)	0.21 (0.081)	0.61 (2.2e-08)	0.94 (1.9e-33)	0.26 (0.033)	0.021 (0.86)	-0.049 (0.69)	-0.017 (0.89)	0.13 (0.28)	0.17 (0.15)	-0.21 (0.084)	-0.042 (0.73)	0.029 (0.82)	0.021 (0.86)	-0.17 (0.17)	0.028 (0.82)
k__Bacteria|p__Actinobacteria|c__Coriobacteriia|o__Coriobacteriales|f__Coriobacteriaceae	-0.071 (0.56)	0.07 (0.57)	0.16 (0.2)	-0.09 (0.46)	0.013 (0.92)	-0.029 (0.81)	0.49 (2.1e-05)	0.97 (1.3e-44)	0.015 (0.9)	0.13 (0.28)	0.038 (0.75)	-0.0026 (0.98)	0.074 (0.55)	0.023 (0.85)	-0.008 (0.95)	-0.11 (0.39)	0.028 (0.82)	0.33 (0.0053)
k__Bacteria|p__Firmicutes|c__Clostridia|o__Clostridiales|f__Ruminococcaceae	0.022 (0.86)	-0.079 (0.52)	0.011 (0.93)	-0.1 (0.41)	-0.24 (0.046)	-0.17 (0.16)	0.14 (0.24)	0.13 (0.28)	0.08 (0.51)	-0.2 (0.095)	-0.2 (0.097)	-0.27 (0.023)	-0.14 (0.26)	0.025 (0.84)	0.71 (7.5e-12)	0.096 (0.43)	0.13 (0.3)	-0.16 (0.18)
k__Bacteria|p__Firmicutes|c__Bacilli|o__Lactobacillales|f__Streptococcaceae	-0.02 (0.87)	0.025 (0.84)	-0.031 (0.8)	0.2 (0.11)	0.35 (0.0029)	0.31 (0.0085)	0.22 (0.064)	-0.0095 (0.94)	0.17 (0.16)	0.33 (0.0064)	0.93 (3.7e-31)	0.37 (0.002)	-0.33 (0.0057)	-0.21 (0.078)	-0.027 (0.82)	-0.02 (0.87)	-0.18 (0.15)	0.24 (0.046)
k__Bacteria|p__Firmicutes|c__Erysipelotrichia|o__Erysipelotrichales|f__Erysipelotrichaceae	0.22 (0.074)	0.17 (0.17)	0.039 (0.75)	-0.13 (0.28)	0.0073 (0.95)	-0.068 (0.58)	0.08 (0.51)	0.14 (0.25)	0.14 (0.24)	0.94 (3.8e-34)	0.34 (0.0048)	0.14 (0.24)	-0.064 (0.6)	-0.16 (0.19)	0.1 (0.41)	-0.23 (0.057)	0.021 (0.86)	0.32 (0.0083)
k__Bacteria|p__Proteobacteria|c__Betaproteobacteria|o__Neisseriales|f__Neisseriaceae	0.093 (0.45)	0.03 (0.8)	0.24 (0.049)	-0.11 (0.39)	0.26 (0.034)	0.12 (0.32)	0.25 (0.036)	0.23 (0.053)	-0.027 (0.83)	0.21 (0.077)	0.25 (0.035)	0.13 (0.29)	-0.16 (0.18)	0.0041 (0.97)	-0.0095 (0.94)	-0.12 (0.33)	0.14 (0.26)	0.84 (1.5e-19)
k__Bacteria|p__Firmicutes|c__Negativicutes|o__Selenomonadales|f__Acidaminococcaceae	-0.042 (0.73)	-0.26 (0.03)	-0.15 (0.23)	-0.19 (0.12)	-0.083 (0.5)	-0.0094 (0.94)	-0.26 (0.03)	-0.17 (0.16)	0.035 (0.78)	-0.19 (0.13)	-0.18 (0.14)	-0.17 (0.17)	0.079 (0.52)	0.048 (0.69)	-0.14 (0.25)	0.17 (0.16)	0.19 (0.12)	-0.36 (0.0022)
k__Bacteria|p__Firmicutes|c__Bacilli|o__Lactobacillales|f__Lactobacillaceae	0.17 (0.15)	0.2 (0.1)	0.12 (0.32)	-0.11 (0.37)	-0.08 (0.51)	-0.035 (0.78)	-0.024 (0.84)	-0.0039 (0.97)	0.16 (0.18)	-0.017 (0.89)	0.021 (0.87)	0.13 (0.29)	-0.31 (0.0088)	-0.31 (0.0094)	0.1 (0.41)	0.0043 (0.97)	-0.031 (0.8)	0.16 (0.19)
k__Bacteria|p__Bacteroidetes|c__Bacteroidia|o__Bacteroidales|f__Bacteroidaceae	-0.25 (0.039)	-0.042 (0.73)	-0.16 (0.2)	-0.053 (0.66)	-0.059 (0.63)	0.1 (0.39)	0.023 (0.85)	-0.022 (0.85)	-0.03 (0.81)	-0.13 (0.28)	0.08 (0.52)	0.29 (0.016)	0.21 (0.083)	-0.036 (0.77)	-0.046 (0.7)	0.8 (9.7e-17)	0.17 (0.16)	-0.2 (0.093)
k__Bacteria|p__Proteobacteria|c__Epsilonproteobacteria|o__Campylobacterales|f__Campylobacteraceae	0.11 (0.38)	0.64 (3.9e-09)	0.78 (3.5e-15)	-0.11 (0.35)	0.047 (0.7)	-0.2 (0.1)	-0.051 (0.67)	0.18 (0.15)	-0.13 (0.29)	0.12 (0.31)	-0.17 (0.16)	0.097 (0.43)	0.027 (0.82)	0.0012 (0.99)	-0.053 (0.66)	-0.11 (0.39)	0.22 (0.073)	0.22 (0.07)
k__Bacteria|p__Firmicutes|c__Clostridia|o__Clostridiales|f__Peptostreptococcaceae	0.14 (0.25)	0.089 (0.47)	0.0031 (0.98)	0.097 (0.43)	-0.037 (0.76)	0.025 (0.84)	0.39 (0.00092)	0.088 (0.47)	0.16 (0.2)	0.18 (0.15)	0.27 (0.023)	0.37 (0.0017)	-0.045 (0.71)	-0.3 (0.013)	0.021 (0.87)	-0.14 (0.26)	-0.22 (0.074)	0.11 (0.38)
k__Bacteria|p__Firmicutes|c__Clostridia|o__Clostridiales|f__Lachnospiraceae	0.13 (0.27)	0.04 (0.74)	0.025 (0.84)	0.14 (0.25)	0.12 (0.32)	0.092 (0.45)	0.13 (0.28)	-0.0016 (0.99)	0.041 (0.74)	0.32 (0.0069)	0.15 (0.23)	0.24 (0.048)	-0.19 (0.12)	-0.27 (0.023)	0.73 (8.7e-13)	0.25 (0.039)	0.024 (0.84)	0.19 (0.11)
k__Bacteria|p__Proteobacteria|c__Gammaproteobacteria|o__Pasteurellales|f__Pasteurellaceae	-0.079 (0.52)	0.2 (0.093)	0.0079 (0.95)	-0.21 (0.089)	-0.13 (0.27)	-0.026 (0.83)	-0.02 (0.87)	0.018 (0.88)	0.98 (2.6e-50)	0.14 (0.25)	0.17 (0.15)	0.056 (0.64)	-0.3 (0.013)	-0.21 (0.081)	-0.04 (0.74)	-0.089 (0.47)	-0.0071 (0.95)	0.091 (0.46)
k__Bacteria|p__Fusobacteria|c__Fusobacteriia|o__Fusobacteriales|f__Fusobacteriaceae	-0.09 (0.46)	-0.16 (0.18)	-0.053 (0.66)	-0.12 (0.33)	-0.25 (0.04)	-0.23 (0.059)	-0.11 (0.35)	0.16 (0.18)	-0.27 (0.025)	-0.065 (0.59)	-0.35 (0.0034)	-0.24 (0.049)	0.94 (4e-34)	0.19 (0.11)	-0.2 (0.1)	0.23 (0.052)	0.095 (0.44)	-0.15 (0.22)
k__Bacteria|p__Proteobacteria|c__Betaproteobacteria|o__Burkholderiales|f__Comamonadaceae	0.16 (0.18)	0.1 (0.4)	0.075 (0.54)	0.091 (0.46)	0.076 (0.53)	0.1 (0.41)	0.16 (0.2)	0.12 (0.34)	-0.11 (0.39)	0.26 (0.03)	0.048 (0.7)	-0.0059 (0.96)	0.11 (0.37)	0.064 (0.6)	0.01 (0.93)	0.11 (0.35)	0.13 (0.3)	0.18 (0.15)
k__Bacteria|p__Verrucomicrobia|c__Verrucomicrobiae|o__Verrucomicrobiales|f__Verrucomicrobiaceae	0.99 (1.5e-68)	0.23 (0.056)	0.23 (0.058)	-0.037 (0.76)	-0.0044 (0.97)	0.053 (0.67)	0.082 (0.5)	-0.091 (0.46)	-0.1 (0.39)	0.15 (0.21)	0.011 (0.93)	-0.023 (0.85)	-0.11 (0.36)	-0.21 (0.077)	0.12 (0.33)	-0.16 (0.19)	0.15 (0.22)	0.098 (0.42)
k__Bacteria|p__Firmicutes|c__Clostridia|o__Clostridiales|f__Clostridiaceae_1	0.059 (0.63)	0.11 (0.36)	0.2 (0.11)	0.056 (0.65)	0.044 (0.72)	-0.033 (0.79)	-0.061 (0.62)	0.26 (0.031)	0.0057 (0.96)	-0.12 (0.34)	-0.16 (0.19)	-0.069 (0.58)	-0.052 (0.67)	-0.041 (0.74)	0.02 (0.87)	0.0034 (0.98)	0.18 (0.13)	-0.083 (0.5)
k__Bacteria|p__Proteobacteria|c__Betaproteobacteria|o__Burkholderiales|f__Oxalobacteraceae	-0.15 (0.21)	-0.037 (0.77)	0.023 (0.85)	0.32 (0.0081)	0.61 (2.6e-08)	0.72 (3.1e-12)	0.18 (0.15)	0.019 (0.88)	0.063 (0.61)	0.12 (0.32)	0.27 (0.024)	0.24 (0.043)	-0.15 (0.22)	-0.047 (0.7)	-0.12 (0.34)	-0.025 (0.84)	-0.26 (0.03)	0.083 (0.5)
k__Bacteria|p__Actinobacteria|c__Actinobacteria|o__Actinomycetales|f__Actinomycetaceae	0.16 (0.18)	0.94 (2.6e-33)	0.56 (6.8e-07)	0.049 (0.69)	-0.03 (0.81)	-0.18 (0.15)	-0.11 (0.35)	0.072 (0.56)	0.1 (0.4)	0.13 (0.3)	-0.019 (0.88)	0.069 (0.57)	-0.15 (0.23)	-0.2 (0.093)	-0.068 (0.58)	-0.053 (0.66)	0.24 (0.046)	0.12 (0.34)
k__Bacteria|p__Proteobacteria|c__Gammaproteobacteria|o__Enterobacteriales|f__Enterobacteriaceae	0.011 (0.93)	0.18 (0.15)	0.024 (0.85)	0.21 (0.08)	0.044 (0.72)	-0.036 (0.77)	0.01 (0.93)	-0.072 (0.56)	-0.016 (0.89)	0.24 (0.043)	0.22 (0.065)	0.65 (2.1e-09)	-0.013 (0.92)	-0.15 (0.22)	-0.028 (0.82)	-0.015 (0.9)	-0.19 (0.12)	0.012 (0.92)
k__Bacteria|p__Firmicutes|c__Clostridia|o__Clostridiales|f__Christensenellaceae	0.19 (0.12)	0.00077 (1)	-0.052 (0.67)	-0.13 (0.27)	-0.31 (0.01)	-0.22 (0.066)	-0.15 (0.22)	-0.14 (0.24)	-0.037 (0.76)	-0.52 (4.8e-06)	-0.31 (0.0092)	-0.34 (0.004)	-0.075 (0.54)	-0.027 (0.83)	0.33 (0.0053)	-0.052 (0.67)	-0.029 (0.81)	-0.23 (0.062)
k__Bacteria|p__Proteobacteria|c__Betaproteobacteria|o__Burkholderiales|f__Alcaligenaceae	0.017 (0.89)	-0.1 (0.4)	0.13 (0.29)	-0.0098 (0.94)	0.23 (0.055)	0.38 (0.0014)	0.3 (0.013)	0.089 (0.47)	0.0092 (0.94)	0.077 (0.53)	0.32 (0.0065)	0.75 (6.9e-14)	-0.15 (0.21)	-0.046 (0.71)	-0.037 (0.76)	0.17 (0.17)	-0.078 (0.52)	0.21 (0.084)
k__Bacteria|p__Actinobacteria|c__Actinobacteria|o__Bifidobacteriales|f__Bifidobacteriaceae	0.034 (0.78)	-0.11 (0.37)	-0.029 (0.81)	0.11 (0.38)	0.24 (0.043)	0.32 (0.0076)	0.98 (2.6e-49)	0.47 (4.7e-05)	-0.063 (0.61)	0.1 (0.41)	0.29 (0.017)	0.21 (0.084)	-0.12 (0.34)	-0.099 (0.42)	0.23 (0.058)	0.14 (0.26)	-0.14 (0.25)	0.29 (0.016)
k__Bacteria|p__Firmicutes|c__Negativicutes|o__Selenomonadales|f__Veillonellaceae	-0.082 (0.51)	0.22 (0.065)	0.19 (0.13)	0.057 (0.64)	0.23 (0.056)	0.13 (0.3)	0.11 (0.38)	0.19 (0.11)	0.12 (0.33)	0.08 (0.52)	0.28 (0.018)	0.045 (0.71)	-0.082 (0.5)	0.0046 (0.97)	-0.52 (5.7e-06)	-0.18 (0.15)	-0.16 (0.2)	0.27 (0.023)
k__Bacteria|p__Lentisphaerae|c__Lentisphaeria|o__Victivallales|f__Victivallaceae	-0.007 (0.95)	0.034 (0.78)	0.17 (0.16)	0.33 (0.0055)	0.92 (2.3e-28)	0.64 (2.5e-09)	0.21 (0.079)	-0.012 (0.92)	-0.072 (0.56)	0.15 (0.23)	0.34 (0.0042)	0.21 (0.085)	-0.22 (0.07)	-0.054 (0.66)	-0.089 (0.46)	-0.082 (0.5)	-0.19 (0.11)	0.24 (0.045)
k__Bacteria|p__Firmicutes|c__Clostridia|o__Clostridiales|f__Peptococcaceae	-0.025 (0.84)	-0.017 (0.89)	0.2 (0.096)	0.29 (0.015)	0.68 (9.5e-11)	0.46 (7.7e-05)	0.11 (0.37)	0.046 (0.71)	-0.23 (0.055)	-0.021 (0.86)	0.18 (0.14)	0.18 (0.15)	-0.24 (0.045)	-0.12 (0.31)	-0.016 (0.9)	-0.041 (0.74)	0.034 (0.78)	0.19 (0.13)
k__Bacteria|p__Firmicutes|c__Clostridia|o__Clostridiales|f__Family_XI	0.24 (0.05)	0.63 (5.7e-09)	0.5 (1.2e-05)	0.12 (0.31)	-0.0079 (0.95)	-0.15 (0.21)	-0.24 (0.046)	-0.11 (0.38)	0.087 (0.48)	0.051 (0.68)	0.038 (0.75)	0.0037 (0.98)	-0.18 (0.13)	-0.16 (0.18)	-0.17 (0.17)	-0.25 (0.042)	0.24 (0.047)	0.18 (0.13)
k__Bacteria|p__Firmicutes|c__Clostridia|o__Clostridiales|f__Defluviitaleaceae	0.076 (0.53)	0.16 (0.18)	0.27 (0.027)	0.29 (0.016)	0.52 (3.9e-06)	0.58 (1.5e-07)	0.24 (0.043)	0.11 (0.38)	0.12 (0.34)	0.24 (0.051)	0.45 (1e-04)	0.32 (0.0078)	-0.28 (0.02)	-0.13 (0.31)	-0.021 (0.87)	-0.024 (0.84)	-0.024 (0.85)	0.31 (0.0095)
k__Bacteria|p__Actinobacteria|c__Actinobacteria|o__Corynebacteriales|f__Corynebacteriaceae	0.22 (0.073)	0.63 (6.6e-09)	0.89 (4.1e-24)	-0.11 (0.35)	0.19 (0.12)	-0.062 (0.61)	-0.039 (0.75)	0.097 (0.43)	0.049 (0.69)	0.0022 (0.99)	-0.042 (0.73)	0.053 (0.67)	-0.24 (0.048)	-0.048 (0.7)	-0.067 (0.59)	-0.22 (0.073)	0.2 (0.098)	0.27 (0.025)
k__Bacteria|p__Bacteroidetes|c__Flavobacteriia|o__Flavobacteriales|f__Flavobacteriaceae	0.22 (0.064)	0.23 (0.062)	0.26 (0.034)	-0.09 (0.46)	-0.1 (0.4)	-0.22 (0.07)	-0.15 (0.21)	0.036 (0.77)	-0.17 (0.15)	-0.016 (0.89)	-0.053 (0.67)	-0.067 (0.59)	-0.029 (0.81)	-0.0088 (0.94)	0.062 (0.61)	0.21 (0.077)	0.91 (1.5e-27)	0.083 (0.5)
k__Bacteria|p__Firmicutes|c__Clostridia|o__Clostridiales|f__Clostridiales_vadinBB60_group	0.2 (0.094)	-0.071 (0.56)	-0.015 (0.9)	0.11 (0.38)	-0.16 (0.2)	-0.025 (0.84)	0.047 (0.7)	0.043 (0.72)	-0.15 (0.22)	-0.31 (0.0093)	-0.15 (0.21)	-0.18 (0.15)	-0.092 (0.45)	-0.063 (0.61)	0.00073 (1)	0.037 (0.76)	0.062 (0.61)	-0.19 (0.12)
k__Bacteria|p__Firmicutes|c__Clostridia|o__Clostridiales|f__Family_XIII	0.082 (0.51)	0.014 (0.91)	0.22 (0.065)	-0.075 (0.54)	0.22 (0.071)	0.19 (0.12)	0.11 (0.39)	0.36 (0.0026)	-0.068 (0.58)	-0.092 (0.45)	-0.082 (0.5)	-0.076 (0.54)	0.049 (0.69)	-0.026 (0.83)	0.045 (0.71)	-0.09 (0.46)	0.014 (0.91)	0.18 (0.13)
k__Bacteria|p__Firmicutes|c__Bacilli|o__Lactobacillales|f__Enterococcaceae	0.0018 (0.99)	0.18 (0.14)	0.34 (0.0047)	-0.24 (0.048)	-0.21 (0.078)	-0.43 (0.00022)	-0.15 (0.22)	0.085 (0.49)	0.14 (0.26)	-0.13 (0.3)	-0.29 (0.016)	-0.32 (0.0072)	0.097 (0.43)	-0.19 (0.12)	-0.035 (0.77)	-0.072 (0.56)	0.29 (0.016)	0.23 (0.058)
k__Bacteria|p__Bacteroidetes|c__Bacteroidia|o__Bacteroidales|f__Prevotellaceae	0.02 (0.87)	0.054 (0.66)	0.16 (0.2)	-0.064 (0.6)	0.076 (0.54)	-0.089 (0.47)	-0.2 (0.097)	0.12 (0.32)	0.063 (0.61)	0.067 (0.59)	0.056 (0.65)	-0.24 (0.051)	-0.2 (0.093)	0.045 (0.71)	-0.48 (2.7e-05)	-0.84 (1.9e-19)	-0.14 (0.24)	0.16 (0.2)
k__Bacteria|p__Actinobacteria|c__Actinobacteria|o__Micrococcales|f__Micrococcaceae	0.11 (0.39)	0.37 (0.0015)	0.22 (0.07)	-0.1 (0.41)	-0.24 (0.047)	-0.17 (0.16)	-0.061 (0.62)	-0.0015 (0.99)	0.085 (0.49)	-0.0041 (0.97)	-0.23 (0.062)	-0.23 (0.062)	-0.0035 (0.98)	-0.046 (0.71)	-0.083 (0.5)	-0.0012 (0.99)	0.61 (3.2e-08)	0.19 (0.12)
k__Bacteria|p__Proteobacteria|c__Deltaproteobacteria|o__Desulfovibrionales|f__Desulfovibrionaceae	-0.23 (0.063)	-0.21 (0.076)	-0.0083 (0.95)	-0.19 (0.11)	-0.096 (0.43)	-0.067 (0.58)	-0.05 (0.68)	0.13 (0.28)	-0.22 (0.064)	-0.099 (0.42)	-0.31 (0.0094)	-0.099 (0.42)	0.22 (0.066)	0.96 (3.9e-38)	-0.093 (0.45)	0.06 (0.63)	-0.021 (0.87)	-0.091 (0.46)
k__Bacteria|p__Firmicutes|c__Clostridia|o__Clostridiales|f__Ruminococcaceae|g__Subdoligranulum	0.018 (0.88)	-0.092 (0.45)	0.099 (0.42)	0.048 (0.7)	-0.049 (0.69)	-0.1 (0.41)	0.067 (0.59)	-0.0014 (0.99)	0.079 (0.52)	-0.075 (0.54)	-0.069 (0.57)	-0.27 (0.026)	-0.17 (0.18)	0.057 (0.64)	0.51 (7.3e-06)	0.12 (0.34)	0.077 (0.53)	0.065 (0.6)
k__Bacteria|p__Firmicutes|c__Clostridia|o__Clostridiales|f__Lachnospiraceae|g__Eubacterium_fissicatena_group	0.088 (0.47)	0.51 (7.1e-06)	0.48 (2.9e-05)	-0.02 (0.87)	0.25 (0.037)	0.14 (0.26)	-0.00029 (1)	0.16 (0.19)	0.2 (0.091)	0.22 (0.072)	0.22 (0.066)	0.097 (0.43)	-0.23 (0.052)	-0.089 (0.47)	-0.31 (0.011)	-0.19 (0.12)	0.026 (0.83)	0.22 (0.064)
k__Bacteria|p__Firmicutes|c__Erysipelotrichia|o__Erysipelotrichales|f__Erysipelotrichaceae|g__Holdemania	0.24 (0.049)	0.22 (0.066)	0.51 (6.4e-06)	0.055 (0.65)	0.38 (0.0013)	0.17 (0.17)	0.19 (0.12)	0.12 (0.35)	-0.021 (0.86)	-0.018 (0.88)	0.28 (0.02)	0.16 (0.18)	-0.21 (0.077)	-0.2 (0.094)	-0.089 (0.47)	-0.11 (0.37)	0.089 (0.47)	0.33 (0.0064)
k__Bacteria|p__Firmicutes|c__Clostridia|o__Clostridiales|f__Lachnospiraceae|g__Fusicatenibacter	-0.032 (0.79)	-0.059 (0.63)	-0.14 (0.27)	0.15 (0.23)	0.085 (0.49)	0.098 (0.42)	0.34 (0.0038)	0.014 (0.91)	-0.02 (0.87)	0.36 (0.0022)	0.27 (0.027)	0.22 (0.066)	-0.048 (0.7)	-0.17 (0.17)	0.52 (4.5e-06)	0.41 (0.00053)	0.024 (0.85)	0.046 (0.7)
k__Bacteria|p__Lentisphaerae|c__Lentisphaeria|o__Victivallales|f__Victivallaceae|g__Victivallis	-0.0021 (0.99)	0.035 (0.78)	0.17 (0.17)	0.34 (0.0048)	0.92 (8e-29)	0.65 (1.8e-09)	0.22 (0.075)	-0.016 (0.9)	-0.076 (0.54)	0.16 (0.2)	0.34 (0.0037)	0.21 (0.086)	-0.22 (0.071)	-0.061 (0.62)	-0.089 (0.47)	-0.085 (0.49)	-0.2 (0.11)	0.24 (0.045)
k__Bacteria|p__Actinobacteria|c__Actinobacteria|o__Bifidobacteriales|f__Bifidobacteriaceae|g__Bifidobacterium	0.034 (0.78)	-0.11 (0.37)	-0.029 (0.81)	0.11 (0.38)	0.24 (0.043)	0.32 (0.0076)	0.98 (2.6e-49)	0.47 (4.7e-05)	-0.063 (0.61)	0.1 (0.41)	0.29 (0.017)	0.21 (0.084)	-0.12 (0.34)	-0.099 (0.42)	0.23 (0.058)	0.14 (0.26)	-0.14 (0.25)	0.29 (0.016)
k__Bacteria|p__Firmicutes|c__Clostridia|o__Clostridiales|f__Lachnospiraceae|g__Roseburia	-0.024 (0.84)	0.025 (0.84)	0.05 (0.69)	0.045 (0.71)	0.051 (0.68)	-0.13 (0.29)	0.058 (0.64)	0.08 (0.51)	0.28 (0.019)	0.1 (0.41)	0.084 (0.49)	0.17 (0.17)	-0.15 (0.22)	-0.2 (0.1)	0.25 (0.04)	-0.046 (0.71)	-0.17 (0.15)	0.23 (0.053)
k__Bacteria|p__Bacteroidetes|c__Bacteroidia|o__Bacteroidales|f__Prevotellaceae|g__Prevotella	0.14 (0.25)	0.19 (0.12)	0.38 (0.0012)	0.17 (0.17)	0.48 (3.3e-05)	0.34 (0.0041)	0.24 (0.044)	0.13 (0.3)	0.099 (0.42)	0.12 (0.32)	0.42 (0.00029)	0.18 (0.13)	-0.38 (0.0012)	-0.18 (0.14)	-0.097 (0.43)	-0.14 (0.25)	-0.022 (0.86)	0.27 (0.027)
k__Bacteria|p__Firmicutes|c__Clostridia|o__Clostridiales|f__Lachnospiraceae|g__Eubacterium_rectale_group	-0.19 (0.12)	0.11 (0.36)	0.25 (0.041)	0.019 (0.88)	0.058 (0.64)	-0.099 (0.42)	0.092 (0.45)	0.13 (0.28)	0.12 (0.33)	0.1 (0.41)	0.15 (0.23)	0.059 (0.63)	-0.14 (0.27)	-0.14 (0.24)	0.36 (0.0025)	0.029 (0.81)	0.1 (0.41)	0.32 (0.0077)
k__Bacteria|p__Firmicutes|c__Clostridia|o__Clostridiales|f__Peptococcaceae|g__Peptococcus	-0.1 (0.4)	-0.13 (0.3)	0.029 (0.81)	0.28 (0.018)	0.75 (1.5e-13)	0.64 (2.8e-09)	0.32 (0.0072)	0.15 (0.21)	-0.18 (0.15)	0.077 (0.53)	0.19 (0.12)	0.076 (0.53)	-0.065 (0.6)	-0.03 (0.81)	0.002 (0.99)	0.069 (0.57)	-0.13 (0.3)	0.11 (0.37)
k__Bacteria|p__Bacteroidetes|c__Bacteroidia|o__Bacteroidales|f__Prevotellaceae|g__Prevotella_2	0.072 (0.56)	-0.22 (0.065)	0.062 (0.61)	0.089 (0.47)	0.13 (0.29)	0.057 (0.64)	0.05 (0.69)	-0.0068 (0.96)	0.073 (0.55)	-0.093 (0.45)	0.063 (0.61)	0.15 (0.23)	-0.16 (0.19)	-0.053 (0.66)	0.025 (0.84)	-0.011 (0.93)	0.11 (0.38)	0.089 (0.47)
k__Bacteria|p__Firmicutes|c__Clostridia|o__Clostridiales|f__Ruminococcaceae|g__Ruminiclostridium_5	-0.19 (0.12)	0.0019 (0.99)	-0.11 (0.35)	-0.23 (0.06)	-0.3 (0.012)	-0.19 (0.11)	0.1 (0.41)	0.16 (0.2)	0.048 (0.69)	-0.19 (0.12)	0.092 (0.45)	0.013 (0.92)	0.14 (0.26)	0.19 (0.12)	-0.088 (0.47)	0.27 (0.025)	0.16 (0.18)	-0.15 (0.22)
k__Bacteria|p__Firmicutes|c__Clostridia|o__Clostridiales|f__Lachnospiraceae|g__Sellimonas	0.34 (0.0041)	0.32 (0.0081)	0.48 (3.6e-05)	-0.09 (0.46)	0.25 (0.041)	0.08 (0.51)	0.029 (0.81)	0.088 (0.47)	0.068 (0.58)	0.16 (0.19)	0.15 (0.23)	0.047 (0.7)	-0.19 (0.12)	-0.19 (0.13)	-0.11 (0.38)	-0.045 (0.71)	0.42 (0.00033)	0.37 (0.0018)
k__Bacteria|p__Firmicutes|c__Clostridia|o__Clostridiales|f__Lachnospiraceae|g__Eubacterium_ruminantium_group	0.32 (0.0082)	-0.011 (0.93)	0.087 (0.48)	-0.13 (0.29)	-0.13 (0.3)	-0.026 (0.83)	-0.13 (0.27)	0.1 (0.42)	-0.023 (0.85)	0.058 (0.63)	-0.085 (0.49)	-0.17 (0.15)	0.12 (0.31)	0.18 (0.13)	-0.11 (0.39)	-0.074 (0.55)	0.31 (0.0086)	0.049 (0.69)
k__Bacteria|p__Firmicutes|c__Clostridia|o__Clostridiales|f__Lachnospiraceae|g__Moryella	0.1 (0.41)	0.13 (0.29)	0.25 (0.041)	0.12 (0.34)	0.41 (0.00046)	0.37 (0.002)	0.21 (0.078)	0.088 (0.47)	-0.039 (0.75)	0.11 (0.37)	0.27 (0.026)	-0.0013 (0.99)	-0.021 (0.86)	-0.23 (0.057)	-0.13 (0.27)	0.13 (0.31)	0.19 (0.12)	0.12 (0.34)
k__Bacteria|p__Bacteroidetes|c__Bacteroidia|o__Bacteroidales|f__Rikenellaceae|g__Alistipes	-0.051 (0.68)	-0.14 (0.26)	-0.29 (0.017)	-0.11 (0.35)	-0.5 (1.5e-05)	-0.36 (0.0026)	-0.087 (0.48)	-0.1 (0.41)	-0.097 (0.43)	-0.38 (0.0015)	-0.25 (0.038)	-0.36 (0.0021)	0.35 (0.003)	0.17 (0.17)	0.13 (0.29)	0.35 (0.0032)	0.23 (0.056)	-0.25 (0.035)
k__Bacteria|p__Synergistetes|c__Synergistia|o__Synergistales|f__Synergistaceae|g__Cloacibacillus	0.0035 (0.98)	-0.1 (0.41)	0.025 (0.84)	0.19 (0.12)	0.76 (5e-14)	0.89 (4.1e-24)	0.25 (0.041)	0.0066 (0.96)	-0.063 (0.61)	0.033 (0.79)	0.22 (0.07)	0.19 (0.12)	-0.3 (0.014)	-0.054 (0.66)	-0.017 (0.89)	-0.039 (0.75)	-0.13 (0.28)	0.11 (0.36)
k__Bacteria|p__Firmicutes|c__Erysipelotrichia|o__Erysipelotrichales|f__Erysipelotrichaceae|g__Turicibacter	-0.24 (0.051)	0.055 (0.66)	0.19 (0.12)	0.033 (0.79)	0.16 (0.19)	0.0058 (0.96)	0.23 (0.052)	0.48 (2.7e-05)	-0.083 (0.5)	0.014 (0.91)	-0.019 (0.87)	-0.043 (0.73)	0.061 (0.62)	0.1 (0.39)	-0.2 (0.1)	-0.046 (0.71)	0.2 (0.1)	0.13 (0.29)
k__Bacteria|p__Firmicutes|c__Negativicutes|o__Selenomonadales|f__Acidaminococcaceae|g__Phascolarctobacterium	-0.016 (0.89)	-0.21 (0.08)	-0.11 (0.35)	-0.12 (0.32)	-0.11 (0.36)	-0.046 (0.71)	-0.28 (0.019)	-0.25 (0.035)	-0.053 (0.67)	-0.15 (0.21)	-0.2 (0.095)	-0.15 (0.23)	0.1 (0.4)	0.012 (0.92)	-0.06 (0.62)	0.21 (0.083)	0.21 (0.088)	-0.42 (0.00035)
k__Bacteria|p__Firmicutes|c__Clostridia|o__Clostridiales|f__Ruminococcaceae|g__Oscillibacter	0.025 (0.84)	-0.23 (0.055)	-0.17 (0.16)	-0.019 (0.88)	0.11 (0.37)	0.27 (0.024)	0.31 (0.011)	0.28 (0.022)	-0.18 (0.14)	-0.086 (0.48)	-0.11 (0.37)	-0.046 (0.71)	0.18 (0.14)	0.024 (0.84)	0.12 (0.34)	0.27 (0.023)	0.11 (0.36)	0.053 (0.66)
k__Bacteria|p__Proteobacteria|c__Betaproteobacteria|o__Burkholderiales|f__Alcaligenaceae|g__Parasutterella	-0.11 (0.39)	-0.095 (0.44)	-0.023 (0.85)	0.14 (0.26)	0.056 (0.65)	0.26 (0.028)	0.32 (0.0074)	0.085 (0.49)	-0.085 (0.49)	0.024 (0.84)	0.35 (0.0035)	0.46 (6e-05)	0.031 (0.8)	-0.2 (0.1)	-0.012 (0.92)	0.43 (0.00021)	-0.077 (0.53)	0.16 (0.19)
k__Bacteria|p__Firmicutes|c__Clostridia|o__Clostridiales|f__Lachnospiraceae|g__Tyzzerella	0.061 (0.62)	0.71 (5.8e-12)	0.47 (4.1e-05)	0.11 (0.35)	-0.045 (0.72)	0.0081 (0.95)	-0.18 (0.13)	-0.034 (0.78)	0.099 (0.42)	-0.02 (0.87)	-0.065 (0.6)	0.14 (0.25)	-0.067 (0.59)	-0.011 (0.93)	-0.099 (0.42)	0.053 (0.66)	0.31 (0.0095)	0.016 (0.89)
k__Bacteria|p__Firmicutes|c__Clostridia|o__Clostridiales|f__Lachnospiraceae|g__Marvinbryantia	0.38 (0.0015)	0.39 (0.00099)	0.42 (0.00033)	-0.19 (0.12)	0.084 (0.49)	0.0073 (0.95)	0.19 (0.12)	0.11 (0.35)	0.21 (0.083)	0.057 (0.64)	0.069 (0.58)	-0.034 (0.78)	-0.44 (0.00016)	-0.1 (0.4)	0.038 (0.75)	-0.19 (0.12)	0.17 (0.15)	0.23 (0.059)
k__Bacteria|p__Firmicutes|c__Clostridia|o__Clostridiales|f__Lachnospiraceae|g__Lachnospiraceae_ND3007_group	0.26 (0.028)	-0.091 (0.46)	-0.017 (0.89)	-0.04 (0.74)	0.13 (0.27)	0.084 (0.49)	0.15 (0.23)	0.036 (0.77)	0.15 (0.21)	0.19 (0.12)	0.027 (0.82)	-0.18 (0.14)	-0.15 (0.23)	-0.21 (0.084)	0.49 (1.7e-05)	-0.021 (0.87)	-0.054 (0.66)	0.0082 (0.95)
k__Bacteria|p__Firmicutes|c__Clostridia|o__Clostridiales|f__Lachnospiraceae|g__Eubacterium_eligens_group	-0.0069 (0.95)	0.17 (0.17)	0.17 (0.15)	0.12 (0.32)	0.059 (0.63)	0.074 (0.54)	-0.16 (0.18)	-0.18 (0.14)	0.22 (0.067)	0.057 (0.64)	0.032 (0.79)	0.14 (0.25)	-0.28 (0.02)	-0.058 (0.64)	0.14 (0.26)	-0.031 (0.8)	0.017 (0.89)	-0.22 (0.064)
k__Bacteria|p__Proteobacteria|c__Gammaproteobacteria|o__Enterobacteriales|f__Enterobacteriaceae|g__Raoultella	0.023 (0.85)	-0.09 (0.46)	0.049 (0.69)	0.21 (0.086)	0.56 (4.9e-07)	0.48 (3.7e-05)	0.35 (0.0028)	0.16 (0.18)	-0.013 (0.91)	-0.14 (0.26)	0.11 (0.37)	-0.013 (0.91)	-0.14 (0.25)	-0.073 (0.55)	0.013 (0.92)	-0.04 (0.75)	-0.17 (0.17)	0.22 (0.074)
k__Bacteria|p__Proteobacteria|c__Gammaproteobacteria|o__Pasteurellales|f__Pasteurellaceae|g__Haemophilus	-0.084 (0.49)	0.2 (0.1)	0.0066 (0.96)	-0.21 (0.082)	-0.13 (0.27)	-0.027 (0.82)	-0.012 (0.92)	0.022 (0.85)	0.98 (1.2e-49)	0.14 (0.25)	0.18 (0.14)	0.059 (0.63)	-0.3 (0.013)	-0.21 (0.087)	-0.034 (0.78)	-0.084 (0.49)	-0.0099 (0.94)	0.094 (0.44)
k__Bacteria|p__Firmicutes|c__Clostridia|o__Clostridiales|f__Ruminococcaceae|g__Faecalibacterium	-0.11 (0.38)	0.045 (0.71)	0.14 (0.26)	0.031 (0.8)	0.044 (0.72)	0.0071 (0.95)	0.18 (0.14)	0.16 (0.18)	0.34 (0.0047)	0.078 (0.53)	0.15 (0.22)	-0.017 (0.89)	-0.23 (0.057)	-0.16 (0.2)	0.47 (4.3e-05)	0.029 (0.82)	0.052 (0.67)	-0.11 (0.36)
k__Bacteria|p__Firmicutes|c__Clostridia|o__Clostridiales|f__Lachnospiraceae|g__Coprococcus_2	0.041 (0.74)	0.0082 (0.95)	-0.099 (0.42)	0.044 (0.72)	-0.19 (0.12)	-0.24 (0.047)	-0.14 (0.26)	-0.026 (0.83)	0.02 (0.87)	-0.23 (0.055)	-0.37 (0.0018)	-0.41 (5e-04)	0.047 (0.7)	0.052 (0.67)	0.026 (0.83)	-0.25 (0.042)	-0.15 (0.22)	-0.32 (0.0076)
k__Bacteria|p__Firmicutes|c__Negativicutes|o__Selenomonadales|f__Veillonellaceae|g__Veillonella	-0.22 (0.071)	0.075 (0.54)	-0.088 (0.47)	0.13 (0.29)	0.18 (0.14)	0.088 (0.47)	0.21 (0.09)	0.14 (0.25)	0.24 (0.052)	0.25 (0.035)	0.66 (5.1e-10)	0.25 (0.041)	-0.22 (0.075)	-0.2 (0.11)	-0.082 (0.51)	0.035 (0.77)	0.034 (0.78)	0.2 (0.097)
k__Bacteria|p__Firmicutes|c__Clostridia|o__Clostridiales|f__Lachnospiraceae|g__Hungatella	0.28 (0.022)	0.62 (1.2e-08)	0.44 (0.00016)	0.0038 (0.98)	0.02 (0.87)	0.1 (0.39)	0.13 (0.29)	0.074 (0.55)	0.15 (0.2)	0.14 (0.27)	0.16 (0.18)	0.097 (0.43)	-0.29 (0.017)	-0.12 (0.34)	0.038 (0.75)	0.043 (0.73)	0.12 (0.31)	0.038 (0.75)
k__Bacteria|p__Firmicutes|c__Clostridia|o__Clostridiales|f__Lachnospiraceae|g__Eubacterium_oxidoreducens_group	0.13 (0.27)	0.37 (0.0018)	0.41 (0.00042)	0.21 (0.08)	0.5 (1.1e-05)	0.44 (0.00018)	0.14 (0.24)	0.2 (0.096)	0.17 (0.17)	0.19 (0.12)	0.44 (0.00015)	0.33 (0.0055)	-0.36 (0.0026)	-0.19 (0.11)	-0.12 (0.34)	-0.1 (0.41)	0.039 (0.75)	0.36 (0.0022)
k__Bacteria|p__Firmicutes|c__Erysipelotrichia|o__Erysipelotrichales|f__Erysipelotrichaceae|g__Clostridium_innocuum_group	0.17 (0.17)	0.52 (5.1e-06)	0.73 (1.6e-12)	0.098 (0.42)	0.14 (0.24)	-0.12 (0.32)	-0.022 (0.86)	0.19 (0.11)	0.076 (0.53)	-0.18 (0.15)	0.005 (0.97)	-0.12 (0.34)	-0.3 (0.011)	-0.09 (0.46)	-0.013 (0.91)	-0.26 (0.028)	0.087 (0.48)	0.18 (0.15)
k__Bacteria|p__Firmicutes|c__Clostridia|o__Clostridiales|f__Ruminococcaceae|g__Ruminococcaceae_NK4A214_group	0.03 (0.81)	0.047 (0.7)	0.1 (0.39)	-0.21 (0.087)	-0.14 (0.24)	-0.13 (0.27)	-0.026 (0.83)	0.096 (0.43)	-0.21 (0.082)	-0.46 (5.9e-05)	-0.25 (0.035)	-0.26 (0.034)	0.012 (0.92)	0.12 (0.34)	-0.0092 (0.94)	-0.2 (0.11)	-0.063 (0.61)	-0.071 (0.56)
k__Bacteria|p__Firmicutes|c__Clostridia|o__Clostridiales|f__Lachnospiraceae|g__Eubacterium_xylanophilum_group	0.12 (0.33)	0.14 (0.25)	0.053 (0.66)	0.02 (0.87)	-0.27 (0.028)	-0.054 (0.66)	-0.063 (0.61)	-0.096 (0.43)	0.036 (0.77)	-0.31 (0.0099)	-0.23 (0.055)	-0.22 (0.065)	0.041 (0.74)	0.019 (0.88)	0.013 (0.91)	0.24 (0.05)	0.49 (2.2e-05)	-0.097 (0.43)
k__Bacteria|p__Firmicutes|c__Clostridia|o__Clostridiales|f__Lachnospiraceae|g__Tyzzerella_3	0.058 (0.64)	0.0088 (0.94)	-0.049 (0.69)	-0.077 (0.53)	0.054 (0.66)	-0.049 (0.69)	0.14 (0.26)	-0.069 (0.57)	0.038 (0.76)	0.06 (0.62)	-0.051 (0.68)	0.015 (0.91)	-0.086 (0.48)	-0.14 (0.26)	0.24 (0.043)	0.55 (1.2e-06)	0.25 (0.035)	0.14 (0.25)
k__Bacteria|p__Firmicutes|c__Clostridia|o__Clostridiales|f__Lachnospiraceae|g__Ruminococcus_gnavus_group	-0.0046 (0.97)	-0.048 (0.69)	-0.09 (0.46)	-0.00011 (1)	0.098 (0.42)	0.2 (0.099)	0.076 (0.54)	0.019 (0.88)	-0.067 (0.58)	0.071 (0.56)	0.13 (0.3)	0.064 (0.6)	0 (1)	0.13 (0.31)	-0.1 (0.41)	0.071 (0.56)	-0.11 (0.36)	0.024 (0.84)
k__Bacteria|p__Firmicutes|c__Clostridia|o__Clostridiales|f__Ruminococcaceae|g__Ruminiclostridium_9	-0.073 (0.55)	0.028 (0.82)	0.068 (0.58)	0.082 (0.51)	0.082 (0.5)	0.018 (0.88)	0.19 (0.12)	-0.019 (0.88)	-0.16 (0.19)	-0.14 (0.25)	0.099 (0.42)	0.021 (0.86)	-0.13 (0.3)	0.11 (0.39)	-0.052 (0.67)	0.11 (0.35)	-0.19 (0.12)	0.14 (0.24)
k__Bacteria|p__Firmicutes|c__Clostridia|o__Clostridiales|f__Clostridiaceae_1|g__Clostridium_sensu_stricto_1	0.059 (0.63)	0.11 (0.36)	0.2 (0.11)	0.056 (0.65)	0.044 (0.72)	-0.033 (0.79)	-0.061 (0.62)	0.26 (0.031)	0.0057 (0.96)	-0.12 (0.34)	-0.16 (0.19)	-0.069 (0.58)	-0.052 (0.67)	-0.041 (0.74)	0.02 (0.87)	0.0034 (0.98)	0.18 (0.13)	-0.083 (0.5)
k__Bacteria|p__Firmicutes|c__Clostridia|o__Clostridiales|f__Ruminococcaceae|g__Intestinimonas	0.12 (0.31)	-0.041 (0.74)	0.16 (0.19)	-0.027 (0.83)	0.3 (0.012)	0.36 (0.0023)	0.26 (0.032)	0.12 (0.31)	0.066 (0.59)	0.0049 (0.97)	0.14 (0.27)	0.11 (0.37)	-0.36 (0.0026)	-0.018 (0.88)	0.13 (0.3)	-0.18 (0.15)	-0.035 (0.78)	0.041 (0.74)
k__Bacteria|p__Actinobacteria|c__Coriobacteriia|o__Coriobacteriales|f__Coriobacteriaceae|g__Gordonibacter	-0.056 (0.65)	0.2 (0.1)	0.4 (0.00061)	0.077 (0.53)	0.5 (1.4e-05)	0.27 (0.026)	0.14 (0.24)	0.23 (0.061)	-0.1 (0.39)	0.22 (0.067)	0.19 (0.12)	0.012 (0.92)	-0.1 (0.4)	0.029 (0.81)	-0.13 (0.27)	-0.17 (0.17)	-0.19 (0.12)	0.38 (0.0013)
k__Bacteria|p__Actinobacteria|c__Actinobacteria|o__Actinomycetales|f__Actinomycetaceae|g__Actinomyces	0.18 (0.14)	0.94 (3.2e-32)	0.55 (1e-06)	0.056 (0.65)	-0.02 (0.87)	-0.17 (0.17)	-0.12 (0.35)	0.072 (0.56)	0.12 (0.34)	0.12 (0.33)	-0.0096 (0.94)	0.045 (0.71)	-0.15 (0.22)	-0.22 (0.064)	-0.055 (0.65)	-0.062 (0.61)	0.24 (0.044)	0.12 (0.34)
k__Bacteria|p__Firmicutes|c__Clostridia|o__Clostridiales|f__Lachnospiraceae|g__Lachnospiraceae_NK4A136_group	0.063 (0.61)	0.22 (0.074)	0.21 (0.076)	-0.038 (0.76)	0.11 (0.38)	0.0088 (0.94)	-0.18 (0.13)	-0.037 (0.76)	0.085 (0.49)	-0.13 (0.28)	-0.089 (0.47)	-0.31 (0.0098)	-0.28 (0.018)	-0.032 (0.79)	0.16 (0.2)	0.034 (0.78)	0.32 (0.0072)	0.041 (0.74)
k__Bacteria|p__Firmicutes|c__Clostridia|o__Clostridiales|f__Ruminococcaceae|g__Eubacterium_coprostanoligenes_group	0.011 (0.93)	-0.082 (0.5)	0.08 (0.51)	0.0043 (0.97)	-0.079 (0.52)	-0.14 (0.25)	0.11 (0.38)	0.24 (0.045)	-0.18 (0.14)	-0.25 (0.036)	-0.29 (0.016)	-0.35 (0.0028)	0.076 (0.53)	0.22 (0.067)	0.15 (0.21)	0.018 (0.88)	0.22 (0.069)	0.014 (0.91)
k__Bacteria|p__Firmicutes|c__Clostridia|o__Clostridiales|f__Ruminococcaceae|g__Caproiciproducens	0.17 (0.16)	0.27 (0.027)	0.5 (1e-05)	0.056 (0.65)	0.48 (2.5e-05)	0.3 (0.011)	0.12 (0.34)	0.087 (0.48)	-0.019 (0.87)	0.047 (0.7)	0.26 (0.034)	0.083 (0.5)	-0.41 (0.00053)	-0.11 (0.35)	-0.063 (0.61)	-0.17 (0.17)	0.24 (0.046)	0.47 (4.7e-05)
k__Bacteria|p__Firmicutes|c__Clostridia|o__Clostridiales|f__Lachnospiraceae|g__Lachnospiraceae_FCS020_group	0.31 (0.0091)	0.085 (0.49)	0.032 (0.8)	0.038 (0.76)	0.023 (0.85)	0.028 (0.82)	0.34 (0.0037)	0.16 (0.19)	0.16 (0.19)	0.19 (0.13)	0.31 (0.011)	-0.032 (0.8)	-0.24 (0.045)	-0.29 (0.014)	0.16 (0.19)	-0.17 (0.15)	0.017 (0.89)	0.21 (0.079)
k__Bacteria|p__Firmicutes|c__Clostridia|o__Clostridiales|f__Lachnospiraceae|g__Ruminococcus_torques_group	-0.17 (0.16)	0.058 (0.64)	0.061 (0.62)	0.15 (0.21)	0.22 (0.071)	0.082 (0.5)	0.025 (0.84)	0.03 (0.81)	0.036 (0.77)	0.44 (0.00013)	0.23 (0.06)	0.26 (0.032)	-0.071 (0.56)	-0.11 (0.36)	0.2 (0.1)	0.1 (0.42)	-0.079 (0.52)	0.038 (0.76)
k__Bacteria|p__Firmicutes|c__Bacilli|o__Lactobacillales|f__Streptococcaceae|g__Lactococcus	-0.13 (0.28)	0.14 (0.26)	0.26 (0.032)	-0.0012 (0.99)	0.61 (3.4e-08)	0.41 (0.00051)	0.25 (0.04)	0.062 (0.61)	0.013 (0.91)	0.15 (0.2)	0.12 (0.34)	0.11 (0.39)	-0.27 (0.026)	0.04 (0.75)	0.046 (0.71)	0.09 (0.46)	0.009 (0.94)	0.16 (0.2)
k__Bacteria|p__Bacteroidetes|c__Bacteroidia|o__Bacteroidales|f__Porphyromonadaceae|g__Odoribacter	-0.11 (0.35)	-0.093 (0.45)	-0.23 (0.058)	0.16 (0.19)	-0.1 (0.4)	-0.043 (0.72)	-0.11 (0.39)	-0.17 (0.17)	-0.21 (0.085)	-0.27 (0.025)	-0.099 (0.42)	-0.12 (0.35)	0.28 (0.019)	0.14 (0.26)	0.026 (0.83)	0.49 (2.1e-05)	0.092 (0.45)	-0.28 (0.019)
k__Bacteria|p__Firmicutes|c__Bacilli|o__Bacillales|f__Family_XI|g__Gemella	0.21 (0.078)	0.56 (7.1e-07)	0.69 (5.4e-11)	-0.014 (0.91)	0.0064 (0.96)	-0.19 (0.12)	-0.027 (0.83)	0.065 (0.59)	0.12 (0.34)	-0.068 (0.58)	-0.091 (0.45)	-0.074 (0.55)	-0.28 (0.021)	-0.11 (0.38)	-0.12 (0.33)	-0.31 (0.011)	0.37 (0.0016)	0.32 (0.0073)
k__Bacteria|p__Actinobacteria|c__Coriobacteriia|o__Coriobacteriales|f__Coriobacteriaceae|g__Collinsella	-0.093 (0.45)	0.086 (0.48)	0.16 (0.19)	-0.046 (0.71)	0.014 (0.91)	0.0046 (0.97)	0.52 (5.9e-06)	0.96 (8.2e-40)	-0.0023 (0.98)	0.2 (0.1)	0.074 (0.55)	0.062 (0.61)	0.11 (0.38)	0.042 (0.73)	-0.0024 (0.98)	-0.038 (0.76)	-0.0013 (0.99)	0.34 (0.0039)
k__Bacteria|p__Fusobacteria|c__Fusobacteriia|o__Fusobacteriales|f__Fusobacteriaceae|g__Fusobacterium	-0.09 (0.46)	-0.16 (0.18)	-0.053 (0.66)	-0.12 (0.33)	-0.25 (0.04)	-0.23 (0.059)	-0.11 (0.35)	0.16 (0.18)	-0.27 (0.025)	-0.065 (0.59)	-0.35 (0.0034)	-0.24 (0.049)	0.94 (4e-34)	0.19 (0.11)	-0.2 (0.1)	0.23 (0.052)	0.095 (0.44)	-0.15 (0.22)
k__Bacteria|p__Bacteroidetes|c__Bacteroidia|o__Bacteroidales|f__Prevotellaceae|g__Paraprevotella	-0.021 (0.87)	-0.12 (0.32)	-0.23 (0.062)	0.13 (0.3)	-0.12 (0.34)	-0.077 (0.53)	-0.24 (0.046)	-0.18 (0.13)	-0.081 (0.51)	-0.31 (0.0092)	-0.16 (0.18)	-0.15 (0.22)	0.086 (0.48)	-0.04 (0.74)	0.12 (0.33)	0.35 (0.0031)	0.32 (0.0072)	-0.28 (0.02)
k__Bacteria|p__Actinobacteria|c__Coriobacteriia|o__Coriobacteriales|f__Coriobacteriaceae|g__Olsenella	0.0012 (0.99)	-0.17 (0.15)	-0.13 (0.28)	0.079 (0.52)	0.34 (0.0046)	0.45 (8.7e-05)	0.063 (0.61)	0.055 (0.66)	-0.21 (0.077)	-0.38 (0.0013)	-0.1 (0.41)	-0.069 (0.57)	-0.018 (0.88)	0.066 (0.59)	-0.051 (0.68)	-0.083 (0.5)	-0.28 (0.019)	-0.064 (0.6)
k__Bacteria|p__Proteobacteria|c__Betaproteobacteria|o__Burkholderiales|f__Oxalobacteraceae|g__Oxalobacter	-0.15 (0.21)	-0.037 (0.77)	0.023 (0.85)	0.32 (0.0081)	0.61 (2.6e-08)	0.72 (3.1e-12)	0.18 (0.15)	0.019 (0.88)	0.063 (0.61)	0.12 (0.32)	0.27 (0.024)	0.24 (0.043)	-0.15 (0.22)	-0.047 (0.7)	-0.12 (0.34)	-0.025 (0.84)	-0.26 (0.03)	0.083 (0.5)
k__Bacteria|p__Bacteroidetes|c__Bacteroidia|o__Bacteroidales|f__Prevotellaceae|g__Prevotella_9	0.016 (0.89)	0.038 (0.75)	0.15 (0.23)	-0.09 (0.46)	0.081 (0.51)	-0.073 (0.55)	-0.2 (0.095)	0.03 (0.81)	0.11 (0.38)	0.093 (0.45)	-0.0084 (0.95)	-0.19 (0.11)	-0.18 (0.14)	0.081 (0.51)	-0.48 (2.9e-05)	-0.84 (1.4e-19)	-0.13 (0.3)	0.17 (0.17)
k__Bacteria|p__Firmicutes|c__Bacilli|o__Lactobacillales|f__Enterococcaceae|g__Enterococcus	0.0018 (0.99)	0.18 (0.14)	0.34 (0.0047)	-0.24 (0.048)	-0.21 (0.078)	-0.43 (0.00022)	-0.15 (0.22)	0.085 (0.49)	0.14 (0.26)	-0.13 (0.3)	-0.29 (0.016)	-0.32 (0.0072)	0.097 (0.43)	-0.19 (0.12)	-0.035 (0.77)	-0.072 (0.56)	0.29 (0.016)	0.23 (0.058)
k__Bacteria|p__Firmicutes|c__Clostridia|o__Clostridiales|f__Lachnospiraceae|g__Coprococcus_1	0.2 (0.091)	-0.064 (0.6)	-0.013 (0.92)	0.03 (0.81)	0.1 (0.41)	0.02 (0.87)	0.013 (0.92)	-0.17 (0.16)	0.001 (0.99)	0.017 (0.89)	-0.21 (0.087)	-0.2 (0.098)	-0.089 (0.47)	-0.28 (0.022)	0.3 (0.011)	-0.06 (0.62)	-0.057 (0.64)	-0.16 (0.19)
k__Bacteria|p__Proteobacteria|c__Gammaproteobacteria|o__Enterobacteriales|f__Enterobacteriaceae|g__Klebsiella	-0.035 (0.77)	-0.051 (0.68)	-0.12 (0.34)	0.72 (2.9e-12)	0.22 (0.075)	0.21 (0.077)	0.082 (0.5)	0.016 (0.89)	-0.1 (0.4)	-0.11 (0.37)	0.046 (0.71)	0.088 (0.47)	-0.17 (0.17)	-0.11 (0.37)	0.27 (0.026)	-0.061 (0.62)	-0.22 (0.065)	-0.084 (0.49)
k__Bacteria|p__Firmicutes|c__Clostridia|o__Clostridiales|f__Ruminococcaceae|g__Anaerotruncus	-0.12 (0.31)	-0.2 (0.091)	-0.015 (0.9)	-0.15 (0.22)	-0.12 (0.31)	-0.023 (0.85)	-0.28 (0.018)	-0.16 (0.19)	-0.19 (0.12)	-0.33 (0.0053)	-0.38 (0.0012)	-0.36 (0.0025)	0.16 (0.18)	0.57 (3.9e-07)	-0.22 (0.066)	-0.11 (0.38)	-0.0014 (0.99)	-0.36 (0.0022)
k__Bacteria|p__Firmicutes|c__Clostridia|o__Clostridiales|f__Ruminococcaceae|g__uncultured	0.15 (0.21)	-0.052 (0.67)	0.015 (0.9)	0.19 (0.11)	0.25 (0.037)	0.4 (0.00059)	0.24 (0.043)	0.048 (0.7)	-0.071 (0.56)	0.12 (0.32)	0.25 (0.035)	0.31 (0.01)	0.067 (0.58)	0.065 (0.6)	-0.077 (0.53)	0.26 (0.031)	-0.083 (0.5)	0.14 (0.26)
k__Bacteria|p__Proteobacteria|c__Epsilonproteobacteria|o__Campylobacterales|f__Campylobacteraceae|g__Campylobacter	0.11 (0.38)	0.64 (3.9e-09)	0.78 (3.5e-15)	-0.11 (0.35)	0.047 (0.7)	-0.2 (0.1)	-0.051 (0.67)	0.18 (0.15)	-0.13 (0.29)	0.12 (0.31)	-0.17 (0.16)	0.097 (0.43)	0.027 (0.82)	0.0012 (0.99)	-0.053 (0.66)	-0.11 (0.39)	0.22 (0.073)	0.22 (0.07)
k__Bacteria|p__Firmicutes|c__Bacilli|o__Lactobacillales|f__Streptococcaceae|g__Streptococcus	-0.002 (0.99)	0.042 (0.73)	3.7e-05 (1)	0.17 (0.16)	0.32 (0.0077)	0.27 (0.022)	0.25 (0.037)	0.024 (0.84)	0.2 (0.098)	0.3 (0.014)	0.92 (2.3e-29)	0.33 (0.0053)	-0.33 (0.0055)	-0.22 (0.075)	-0.037 (0.76)	-0.026 (0.83)	-0.16 (0.2)	0.29 (0.017)
k__Bacteria|p__Firmicutes|c__Clostridia|o__Clostridiales|f__Ruminococcaceae|g__Candidatus_Soleaferrea	0.34 (0.0046)	0.47 (5.5e-05)	0.7 (2.4e-11)	-0.094 (0.44)	0.38 (0.0014)	0.23 (0.055)	0.11 (0.37)	0.14 (0.25)	0.031 (0.8)	0.23 (0.054)	0.27 (0.026)	0.2 (0.097)	-0.32 (0.0081)	-0.11 (0.39)	0.046 (0.71)	-0.12 (0.34)	0.12 (0.32)	0.34 (0.0038)
k__Bacteria|p__Firmicutes|c__Negativicutes|o__Selenomonadales|f__Veillonellaceae|g__Megamonas	-0.056 (0.65)	0.051 (0.68)	0.038 (0.76)	0.24 (0.045)	0.15 (0.21)	0.078 (0.52)	-0.061 (0.62)	-0.03 (0.8)	-0.049 (0.69)	-0.076 (0.53)	0.18 (0.14)	0.099 (0.42)	0.11 (0.39)	-0.017 (0.89)	-0.4 (0.00068)	0.05 (0.68)	0.0028 (0.98)	0.096 (0.43)
k__Bacteria|p__Firmicutes|c__Clostridia|o__Clostridiales|f__Peptostreptococcaceae|g__Peptoclostridium	0.15 (0.22)	-0.056 (0.65)	0.099 (0.42)	0.24 (0.048)	0.33 (0.0061)	0.14 (0.26)	0.16 (0.19)	0.24 (0.046)	-0.067 (0.58)	0.25 (0.037)	0.34 (0.0045)	0.098 (0.43)	0.024 (0.85)	-0.11 (0.37)	-0.13 (0.3)	-0.11 (0.38)	-0.062 (0.61)	0.27 (0.023)
k__Bacteria|p__Proteobacteria|c__Deltaproteobacteria|o__Desulfovibrionales|f__Desulfovibrionaceae|g__Desulfovibrio	0.011 (0.93)	-0.052 (0.67)	0.19 (0.11)	-0.085 (0.49)	0.1 (0.41)	-0.0084 (0.95)	-0.0042 (0.97)	0.0055 (0.96)	-0.073 (0.55)	-0.019 (0.88)	-0.12 (0.34)	0.039 (0.75)	-0.06 (0.63)	0.59 (7.3e-08)	-0.12 (0.31)	-0.11 (0.37)	-0.15 (0.22)	0.054 (0.66)
k__Bacteria|p__Firmicutes|c__Clostridia|o__Clostridiales|f__Family_XIII|g__Family_XIII_AD3011_group	0.18 (0.14)	-0.013 (0.92)	0.13 (0.27)	0.025 (0.84)	0.43 (0.00022)	0.37 (0.0017)	0.41 (0.00047)	0.24 (0.044)	-0.26 (0.032)	0.07 (0.57)	0.26 (0.03)	0.03 (0.81)	-0.064 (0.6)	-0.067 (0.59)	-0.0077 (0.95)	-0.065 (0.6)	-0.18 (0.14)	0.26 (0.034)
k__Bacteria|p__Firmicutes|c__Clostridia|o__Clostridiales|f__Lachnospiraceae|g__Eisenbergiella	0.27 (0.022)	0.49 (1.7e-05)	0.74 (2.4e-13)	-0.03 (0.81)	0.24 (0.045)	-0.041 (0.74)	-0.051 (0.68)	0.076 (0.54)	-0.089 (0.47)	0.12 (0.33)	0.033 (0.79)	0.045 (0.72)	-0.16 (0.19)	-0.1 (0.41)	-0.18 (0.15)	-0.19 (0.12)	0.32 (0.0072)	0.21 (0.087)
k__Bacteria|p__Bacteroidetes|c__Bacteroidia|o__Bacteroidales|f__Porphyromonadaceae|g__Parabacteroides	-0.0018 (0.99)	-0.12 (0.32)	-0.19 (0.13)	-0.13 (0.28)	-0.21 (0.082)	-0.018 (0.88)	0.057 (0.64)	-0.072 (0.56)	-0.13 (0.3)	-0.18 (0.14)	-0.031 (0.8)	0.03 (0.81)	0.21 (0.089)	0.09 (0.46)	-0.11 (0.39)	0.53 (2.9e-06)	0.32 (0.0073)	-0.24 (0.044)
k__Bacteria|p__Firmicutes|c__Clostridia|o__Clostridiales|f__Peptostreptococcaceae|g__Romboutsia	0.091 (0.46)	0.084 (0.49)	-0.038 (0.75)	0.072 (0.55)	-0.14 (0.25)	-0.059 (0.63)	0.34 (0.0047)	0.041 (0.74)	0.18 (0.14)	0.17 (0.16)	0.18 (0.14)	0.29 (0.016)	-0.012 (0.92)	-0.29 (0.016)	0.06 (0.62)	-0.12 (0.33)	-0.21 (0.084)	0.059 (0.63)
k__Bacteria|p__Firmicutes|c__Clostridia|o__Clostridiales|f__Lachnospiraceae|g__Eubacterium_ventriosum_group	-0.041 (0.74)	0.077 (0.53)	-0.026 (0.83)	-0.11 (0.37)	-0.16 (0.19)	-0.18 (0.14)	-0.11 (0.36)	0.11 (0.38)	0.13 (0.28)	0.19 (0.12)	-0.089 (0.47)	-0.18 (0.13)	0.04 (0.74)	-0.094 (0.44)	0.11 (0.36)	0.22 (0.063)	0.48 (3.4e-05)	-0.091 (0.45)
k__Bacteria|p__Proteobacteria|c__Deltaproteobacteria|o__Desulfovibrionales|f__Desulfovibrionaceae|g__Bilophila	-0.23 (0.063)	-0.062 (0.61)	-0.016 (0.9)	-0.056 (0.65)	-0.034 (0.78)	0.089 (0.47)	0.057 (0.64)	0.18 (0.14)	-0.27 (0.025)	0.035 (0.78)	-0.092 (0.45)	0.041 (0.74)	0.26 (0.031)	0.73 (1e-12)	-0.084 (0.49)	0.25 (0.036)	0.099 (0.42)	-0.11 (0.35)
k__Bacteria|p__Firmicutes|c__Clostridia|o__Clostridiales|f__Ruminococcaceae|g__Ruminococcus_2	-0.023 (0.85)	-0.097 (0.43)	0.0099 (0.94)	0.034 (0.78)	-0.006 (0.96)	-0.081 (0.51)	0.22 (0.069)	0.2 (0.099)	-0.12 (0.34)	-0.018 (0.88)	-0.14 (0.26)	-0.084 (0.49)	-0.056 (0.65)	-0.01 (0.93)	0.44 (0.00014)	0.21 (0.091)	0.18 (0.15)	0.25 (0.037)
k__Bacteria|p__Firmicutes|c__Negativicutes|o__Selenomonadales|f__Veillonellaceae|g__Megasphaera	0.048 (0.69)	0.093 (0.45)	0.074 (0.55)	-0.047 (0.7)	-0.025 (0.84)	-0.02 (0.87)	0.38 (0.0012)	0.17 (0.17)	0.18 (0.14)	0.042 (0.73)	0.072 (0.56)	0.041 (0.74)	-0.07 (0.57)	-0.0057 (0.96)	-0.15 (0.21)	0.09 (0.46)	-0.04 (0.75)	0.28 (0.018)
k__Bacteria|p__Firmicutes|c__Clostridia|o__Clostridiales|f__Ruminococcaceae|g__Ruminiclostridium_6	0.32 (0.0082)	-0.095 (0.44)	0.12 (0.34)	0.14 (0.27)	-0.059 (0.63)	-0.021 (0.86)	-0.0052 (0.97)	-0.098 (0.42)	-0.071 (0.56)	-0.2 (0.1)	-0.14 (0.26)	-0.0095 (0.94)	-0.17 (0.16)	-0.0073 (0.95)	0.15 (0.23)	0.023 (0.85)	0.11 (0.39)	-0.07 (0.57)
k__Bacteria|p__Actinobacteria|c__Actinobacteria|o__Micrococcales|f__Micrococcaceae|g__Rothia	0.14 (0.25)	0.53 (2.4e-06)	0.47 (4.6e-05)	-0.11 (0.35)	-0.071 (0.56)	-0.22 (0.064)	-0.097 (0.43)	0.098 (0.42)	0.13 (0.29)	0.15 (0.23)	0.016 (0.9)	-0.069 (0.58)	-0.27 (0.025)	-0.15 (0.23)	-0.14 (0.23)	-0.18 (0.13)	0.57 (3.5e-07)	0.43 (0.00025)
k__Bacteria|p__Firmicutes|c__Clostridia|o__Clostridiales|f__Lachnospiraceae|g__Pseudobutyrivibrio	0.092 (0.45)	0.06 (0.62)	0.1 (0.4)	0.1 (0.4)	0.14 (0.25)	-0.012 (0.92)	0.28 (0.021)	0.18 (0.15)	-0.021 (0.87)	0.13 (0.3)	0.19 (0.12)	0.028 (0.82)	-0.1 (0.39)	-0.29 (0.015)	0.11 (0.36)	0.2 (0.1)	0.28 (0.021)	0.14 (0.24)
k__Bacteria|p__Bacteroidetes|c__Bacteroidia|o__Bacteroidales|f__Porphyromonadaceae|g__Butyricimonas	0.086 (0.48)	-0.15 (0.21)	-0.16 (0.2)	-0.0014 (0.99)	-0.053 (0.67)	0.25 (0.039)	-0.012 (0.92)	-0.056 (0.65)	-0.13 (0.27)	-0.16 (0.19)	-0.17 (0.15)	-0.11 (0.37)	0.16 (0.2)	0.27 (0.027)	0.16 (0.2)	0.21 (0.09)	0.054 (0.66)	-0.33 (0.0063)
k__Bacteria|p__Proteobacteria|c__Betaproteobacteria|o__Neisseriales|f__Neisseriaceae|g__Neisseria	0.09 (0.46)	0.016 (0.9)	0.24 (0.052)	-0.096 (0.43)	0.25 (0.039)	0.12 (0.33)	0.24 (0.051)	0.23 (0.053)	-0.044 (0.72)	0.2 (0.11)	0.24 (0.052)	0.13 (0.3)	-0.17 (0.17)	0.017 (0.89)	-0.023 (0.85)	-0.15 (0.23)	0.13 (0.27)	0.85 (4.3e-20)
k__Bacteria|p__Bacteroidetes|c__Bacteroidia|o__Bacteroidales|f__Porphyromonadaceae|g__Barnesiella	-0.22 (0.068)	-0.26 (0.03)	-0.35 (0.0031)	-0.0028 (0.98)	-0.13 (0.27)	0.086 (0.48)	0.1 (0.41)	0.055 (0.65)	-0.087 (0.48)	-0.24 (0.046)	-0.19 (0.11)	-0.18 (0.14)	0.23 (0.057)	0.16 (0.19)	0.14 (0.24)	0.42 (0.00028)	0.19 (0.12)	-0.3 (0.014)
k__Bacteria|p__Firmicutes|c__Bacilli|o__Lactobacillales|f__Lactobacillaceae|g__Lactobacillus	0.16 (0.19)	0.19 (0.12)	0.11 (0.36)	-0.11 (0.35)	-0.085 (0.49)	-0.039 (0.75)	-0.031 (0.8)	-0.0018 (0.99)	0.15 (0.21)	-0.036 (0.77)	0.00047 (1)	0.11 (0.38)	-0.3 (0.012)	-0.3 (0.012)	0.088 (0.47)	0.0074 (0.95)	-0.023 (0.85)	0.16 (0.2)
k__Bacteria|p__Bacteroidetes|c__Bacteroidia|o__Bacteroidales|f__Porphyromonadaceae|g__Coprobacter	-0.15 (0.23)	0.16 (0.2)	0.19 (0.12)	-0.22 (0.072)	-0.17 (0.17)	-0.11 (0.38)	-0.12 (0.34)	-0.047 (0.7)	0.073 (0.55)	-0.041 (0.74)	-0.39 (0.00083)	-0.18 (0.15)	0.099 (0.42)	0.32 (0.0067)	0.07 (0.57)	0.15 (0.23)	0.35 (0.0034)	-0.23 (0.062)
k__Bacteria|p__Firmicutes|c__Clostridia|o__Clostridiales|f__Family_XIII|g__Eubacterium_nodatum_group	0.19 (0.12)	0.35 (0.0031)	0.61 (2.8e-08)	-0.0033 (0.98)	0.13 (0.3)	-0.018 (0.88)	-0.061 (0.62)	0.11 (0.36)	0.2 (0.096)	-0.039 (0.75)	0.076 (0.53)	0.041 (0.74)	-0.32 (0.008)	-0.15 (0.2)	-0.22 (0.076)	-0.19 (0.12)	0.17 (0.17)	0.25 (0.041)
k__Bacteria|p__Firmicutes|c__Clostridia|o__Clostridiales|f__Lachnospiraceae|g__Anaerostipes	0.2 (0.1)	0.2 (0.098)	0.13 (0.28)	0.16 (0.19)	0.15 (0.21)	0.15 (0.23)	0.27 (0.026)	0.14 (0.25)	0.026 (0.83)	0.32 (0.0068)	0.34 (0.0041)	0.24 (0.048)	-0.18 (0.13)	-0.5 (1.2e-05)	0.33 (0.0063)	0.22 (0.064)	0.18 (0.13)	0.16 (0.18)
k__Bacteria|p__Firmicutes|c__Erysipelotrichia|o__Erysipelotrichales|f__Erysipelotrichaceae|g__Erysipelatoclostridium	0.15 (0.23)	0.54 (1.7e-06)	0.59 (7.7e-08)	0.028 (0.82)	-0.017 (0.89)	-0.096 (0.43)	-0.04 (0.74)	0.24 (0.051)	-0.0071 (0.95)	0.02 (0.87)	0.031 (0.8)	-0.1 (0.39)	-0.047 (0.7)	-0.029 (0.81)	-0.066 (0.59)	-0.12 (0.31)	0.28 (0.02)	-0.028 (0.82)
k__Bacteria|p__Firmicutes|c__Negativicutes|o__Selenomonadales|f__Veillonellaceae|g__Dialister	0.063 (0.61)	0.13 (0.27)	0.27 (0.027)	0.029 (0.81)	0.081 (0.51)	-0.044 (0.72)	0.24 (0.045)	0.45 (8.9e-05)	0.08 (0.51)	0.0069 (0.96)	0.078 (0.53)	0.082 (0.5)	-0.067 (0.58)	-0.074 (0.55)	-0.21 (0.08)	-0.25 (0.038)	-0.037 (0.76)	0.4 (0.00077)
k__Bacteria|p__Firmicutes|c__Clostridia|o__Clostridiales|f__Lachnospiraceae|g__Coprococcus_3	-0.12 (0.33)	0.066 (0.59)	0.19 (0.11)	-0.082 (0.5)	0.14 (0.25)	0.02 (0.87)	0.42 (0.00031)	0.41 (0.00051)	0.016 (0.9)	0.28 (0.021)	0.24 (0.045)	0.32 (0.007)	0.013 (0.91)	0.12 (0.33)	-0.0072 (0.95)	0.058 (0.64)	-0.025 (0.84)	0.19 (0.11)
k__Bacteria|p__Bacteroidetes|c__Bacteroidia|o__Bacteroidales|f__Bacteroidaceae|g__Bacteroides	-0.25 (0.039)	-0.042 (0.73)	-0.16 (0.2)	-0.053 (0.66)	-0.059 (0.63)	0.1 (0.39)	0.023 (0.85)	-0.022 (0.85)	-0.03 (0.81)	-0.13 (0.28)	0.08 (0.52)	0.29 (0.016)	0.21 (0.083)	-0.036 (0.77)	-0.046 (0.7)	0.8 (9.7e-17)	0.17 (0.16)	-0.2 (0.093)
k__Bacteria|p__Firmicutes|c__Clostridia|o__Clostridiales|f__Ruminococcaceae|g__Butyricicoccus	0.1 (0.4)	0.056 (0.65)	0.23 (0.055)	0.0062 (0.96)	0.11 (0.37)	0.07 (0.57)	0.093 (0.45)	0.17 (0.16)	0.12 (0.32)	0.14 (0.24)	0.04 (0.74)	0.063 (0.61)	-0.32 (0.0068)	-0.13 (0.28)	0.39 (9e-04)	-0.08 (0.51)	0.013 (0.92)	0.33 (0.0062)
k__Bacteria|p__Firmicutes|c__Clostridia|o__Clostridiales|f__Lachnospiraceae|g__Dorea	-0.054 (0.66)	0.0065 (0.96)	0.16 (0.19)	-0.014 (0.91)	0.22 (0.072)	0.18 (0.14)	0.33 (0.0053)	0.46 (8.2e-05)	-0.036 (0.77)	0.37 (0.0015)	0.25 (0.037)	0.099 (0.42)	0.098 (0.42)	0.13 (0.27)	0.063 (0.61)	-0.0053 (0.97)	-0.16 (0.18)	0.21 (0.087)
k__Bacteria|p__Firmicutes|c__Negativicutes|o__Selenomonadales|f__Veillonellaceae|g__Allisonella	0.12 (0.34)	0.36 (0.0022)	0.25 (0.041)	0.059 (0.63)	0.042 (0.73)	0.058 (0.63)	0.1 (0.41)	0.063 (0.61)	0.25 (0.041)	0.37 (0.0017)	0.48 (3.2e-05)	0.45 (9.7e-05)	-0.25 (0.036)	-0.22 (0.073)	-0.039 (0.75)	0.078 (0.53)	0.12 (0.34)	0.17 (0.15)
k__Bacteria|p__Actinobacteria|c__Coriobacteriia|o__Coriobacteriales|f__Coriobacteriaceae|g__Adlercreutzia	0.16 (0.18)	0.062 (0.61)	0.084 (0.49)	-0.12 (0.32)	0.34 (0.0039)	0.39 (0.001)	0.33 (0.0055)	0.18 (0.15)	-0.077 (0.53)	0.062 (0.62)	0.067 (0.58)	-0.1 (0.42)	-0.02 (0.87)	-0.14 (0.26)	0.028 (0.82)	0.13 (0.29)	0.13 (0.3)	0.089 (0.47)
k__Bacteria|p__Firmicutes|c__Clostridia|o__Clostridiales|f__Ruminococcaceae|g__Ruminococcus_1	0.03 (0.81)	0.035 (0.78)	0.019 (0.88)	-0.1 (0.4)	-0.29 (0.016)	-0.3 (0.014)	-0.11 (0.38)	0.063 (0.61)	0.18 (0.14)	0.0014 (0.99)	-0.043 (0.73)	-0.14 (0.26)	-0.21 (0.084)	0.084 (0.49)	0.38 (0.0012)	-0.063 (0.61)	0.18 (0.13)	0.067 (0.58)
k__Bacteria|p__Firmicutes|c__Clostridia|o__Clostridiales|f__Lachnospiraceae|g__Lachnoclostridium	0.09 (0.46)	0.16 (0.2)	0.22 (0.075)	0.055 (0.66)	0.36 (0.0025)	0.45 (9e-05)	0.34 (0.0045)	0.048 (0.7)	0.072 (0.55)	0.27 (0.025)	0.36 (0.0026)	0.57 (3.1e-07)	-0.21 (0.087)	-0.056 (0.65)	-0.057 (0.64)	0.22 (0.066)	-0.0037 (0.98)	0.29 (0.015)
k__Bacteria|p__Firmicutes|c__Clostridia|o__Clostridiales|f__Peptostreptococcaceae|g__Peptostreptococcus	0.22 (0.067)	0.78 (1.7e-15)	0.64 (3.1e-09)	0.061 (0.62)	0.027 (0.83)	-0.14 (0.26)	-0.063 (0.61)	0.16 (0.19)	0.098 (0.42)	0.1 (0.4)	-0.1 (0.41)	-0.099 (0.42)	-0.07 (0.57)	-0.096 (0.43)	-0.12 (0.34)	-0.1 (0.4)	0.26 (0.032)	0.1 (0.42)
k__Bacteria|p__Firmicutes|c__Clostridia|o__Clostridiales|f__Lachnospiraceae|g__Lachnospira	-0.033 (0.79)	0.081 (0.51)	-0.071 (0.56)	0.075 (0.54)	0.11 (0.37)	0.14 (0.26)	-0.052 (0.67)	-0.18 (0.14)	0.45 (0.00012)	0.17 (0.17)	0.23 (0.058)	0.26 (0.03)	-0.15 (0.23)	-0.24 (0.047)	0.14 (0.25)	-0.079 (0.52)	-0.22 (0.074)	0.1 (0.41)
k__Bacteria|p__Actinobacteria|c__Coriobacteriia|o__Coriobacteriales|f__Coriobacteriaceae|g__Eggerthella	-0.054 (0.66)	0.19 (0.12)	0.4 (7e-04)	-0.084 (0.49)	0.035 (0.78)	-0.058 (0.63)	0.22 (0.066)	0.19 (0.12)	-0.2 (0.11)	-0.27 (0.022)	-0.029 (0.81)	-0.069 (0.57)	0.09 (0.46)	0.3 (0.013)	-0.16 (0.2)	0.07 (0.57)	0.037 (0.76)	0.096 (0.43)
k__Bacteria|p__Firmicutes|c__Clostridia|o__Clostridiales|f__Lachnospiraceae|g__Eubacterium_hallii_group	0.067 (0.58)	-0.068 (0.58)	0.055 (0.65)	0.15 (0.21)	0.27 (0.028)	0.22 (0.069)	0.36 (0.0023)	0.2 (0.11)	0.1 (0.4)	0.3 (0.012)	0.12 (0.33)	0.081 (0.51)	-0.13 (0.29)	-0.26 (0.034)	0.2 (0.096)	0.044 (0.72)	-0.074 (0.55)	0.11 (0.36)
