# Supplementary material for: Vegetarian diet duration’s influence on women’s gut environment
Source: Genes Nutr. 2021 Oct 2;16:16. doi: 10.1186/s12263-021-00697-1 (PMC8487541; doi:10.1186/s12263-021-00697-1)
Supplement: Supplementary file 4 — Additional file 4. Table S3. WGCNA Module Traits. [file 12263_2021_697_MOESM4_ESM.csv]

	Melatonin	epinephrine	diacylglycerol	pyridoxamine	pyridoxal	Acetylcholine	year
MEmidnightblue	-0.14 (0.24)	-0.13 (0.29)	-0.21 (0.077)	0.075 (0.54)	-0.058 (0.64)	-0.046 (0.71)	-0.28 (0.021)
MEblack	-0.22 (0.07)	0.006 (0.96)	0.1 (0.41)	0.14 (0.27)	0.19 (0.12)	-0.058 (0.63)	-0.11 (0.39)
MEblue	-0.16 (0.18)	-0.1 (0.41)	-0.11 (0.37)	0.16 (0.19)	0.12 (0.31)	0.006 (0.96)	-0.078 (0.52)
MEgrey60	-0.067 (0.59)	-0.051 (0.68)	0.016 (0.89)	-0.08 (0.51)	0.0065 (0.96)	-0.033 (0.79)	0.087 (0.48)
MEgreen	-0.048 (0.69)	-0.16 (0.2)	-0.081 (0.51)	-0.0055 (0.96)	0.053 (0.67)	-0.058 (0.63)	-0.19 (0.13)
MEyellow	-0.04 (0.75)	-0.26 (0.028)	-0.055 (0.65)	-0.079 (0.52)	-0.06 (0.62)	-0.21 (0.08)	-0.19 (0.11)
MEbrown	-0.048 (0.69)	-0.022 (0.86)	0.039 (0.75)	-0.074 (0.55)	0.093 (0.45)	-0.12 (0.33)	-0.054 (0.66)
MEtan	0.077 (0.53)	0.14 (0.24)	0.13 (0.28)	0.013 (0.92)	-0.0014 (0.99)	-0.12 (0.33)	0.038 (0.75)
MElightcyan	0.059 (0.63)	-0.08 (0.51)	0.026 (0.83)	0.18 (0.14)	0.17 (0.16)	0.02 (0.87)	-0.12 (0.33)
MEmagenta	-0.035 (0.78)	-0.015 (0.9)	0.089 (0.47)	0.07 (0.57)	0.083 (0.5)	-0.12 (0.31)	-0.22 (0.067)
MEpurple	0.036 (0.77)	0.016 (0.9)	0.13 (0.31)	0.19 (0.11)	0.36 (0.0023)	-0.29 (0.017)	0.088 (0.47)
MEred	0.06 (0.62)	0.057 (0.64)	0.17 (0.16)	0.087 (0.48)	0.25 (0.039)	-0.38 (0.0015)	0.21 (0.079)
MEpink	0.13 (0.28)	0.069 (0.57)	-0.08 (0.52)	-0.25 (0.036)	-0.18 (0.14)	0.0098 (0.94)	0.11 (0.36)
MEsalmon	0.21 (0.088)	0.016 (0.89)	0.16 (0.2)	-0.14 (0.25)	-0.11 (0.36)	0.012 (0.92)	0.14 (0.24)
MEturquoise	-0.21 (0.089)	-0.16 (0.18)	-0.032 (0.8)	0.051 (0.68)	-0.06 (0.63)	0.079 (0.52)	-0.19 (0.11)
MEcyan	-0.0077 (0.95)	0.1 (0.41)	-0.011 (0.93)	-0.18 (0.15)	0.058 (0.64)	-0.25 (0.035)	0.23 (0.063)
MEgreenyellow	-0.2 (0.1)	0.092 (0.45)	-0.17 (0.15)	0.076 (0.53)	-0.012 (0.92)	0.029 (0.81)	-0.052 (0.67)
MEgrey	-0.21 (0.082)	0.026 (0.83)	-0.13 (0.28)	0.038 (0.76)	0.17 (0.17)	-0.058 (0.64)	-0.18 (0.13)
